# Supplementary material for: Genetic mapping uncovers cis-regulatory landscape of RNA editing
Source: Nat Commun. 2015 Sep 16;6:8194. doi: 10.1038/ncomms9194 (PMC4573499; doi:10.1038/ncomms9194)
Supplement: Supplementary Data 1 — mmPCR-seq primer sequences [file ncomms9194-s2.xlsx]

## Sheet: Fly_mmPCR_primers.txt
Chrom	Position	Fwd Primer	Rev Primer
chr2L	411895	CAATGATCAGCACATGGGAGT	AGCAATCGCAGAAGTTTCAC
chr3L	1782670	ATATCGTGGCGCACGAAGAC	TCTTCTCCTTGATCCAGCTC
chr3R	26872226	TACACCTCGTTAGGGTAAGGT	CGCAGGGTGCAATTTGTT
chr4	1268833	CACAAGGTCTAAGCGGTAAAC	TAATCTGCTGCGAATACCACT
chr3L	13460546	AAGCGCCTCGGGTGAGTA	CGAGGATATAGATAGCGTGGA
chr2L	19509577	GAGGTGCAGTGCGACAAT	CGATGGCGTAGTAGAACTTGAC
chrX	2522899	GCTGGAACTGTTCGTCCA	ACACAGTAGGCCCAGAAGTC
chr3L	3086223	CGCTGGAGGTGGAGAACTAC	ATCACCAAATGCTTTCGTCGT
chrX	11469588	TGCAATGCAGAGAAGTCAT	TGTGCATGTTGGCATGAGAC
chrX	19535621	ATACCGTTCCTTGTTCCTTGT	CCACAAATTGTTTTGCAGGTA
chr2R	10629097	CGGCATGTTTGTCACCTACTA	CTCGTTTAGCCGCGAGTT
chr2R	18279015	CGACGATCGCGACATCAC	CCGGCGTTCTTCTCATCAA
chrX	10946831	GGCGATGAGGAGGAGCT	ACTCACTGAGGAGCGAGTTAT
chr2R	3701368	GATTCGACCAACGGCAAAA	CCAAAGGATTGCATCATTGTGT
chr3R	25324123	CACCATCGCCTCGAATT	AGCAGGTGATAGGGAGAC
chr3R	3848991	TCAACTGTGCGGAGGAACT	CTCTGCCCTCTAGGGTCAC
chr3R	19808079	CTCGCCATTTGCATTTCGTAC	TCACTAATCGGTTTCTGCTGTC
chr3R	528296	ATCCTCCTCTCCCAATTGTAAC	TATCTGGGTAGGAATCGGAGT
chr2L	6499312	CGTCTACAATCTGACAGCTACTAT	TGATAGAAGTTGCCCGGTATC
chr2L	13299974	CGCGTACCGATGCTCAC	CTGCTGAATCATGCTGACATC
chr2R	6168493	CAGTTGCTCAATCCCCGCTAT	CTCCAGATCGGTTGACTCCT
chr2R	6498969	GGCCAAGCCATCGTCAC	GGGTGGAGAGAGAGATAGGA
chr2R	7335106	ACGTCACAGTTACAGATCAAT	GATTTCTGTGGGTGAGCCTAA
chr2R	7335492	GATCAGCACTAAGCGAAGACTC	ACGATTCCTACTTAAGCGCTAC
chr2R	7337822	TGCTGGGCCTTAGCTTCAC	TGATGGATAATCGAAACCGAAAA
chr2R	8336191	TGTCACGCCTACCAGTTGT	GACAGGTTGAGCGTCTTCT
chr2R	8336284	TCGCCCAGCAAACAGATC	GATCGAAAAGGCCGTGCT
chr2R	8646087	CCGCCAAAGCCAGTCCT	GCTCCTAAGGATCTTCACC
chr2R	8688113	CGATGACGATCGGGACATC	GCATTCGCCTGGCACTC
chr2R	8808751	AATCAGCTGCTGGGTAGTAA	GAGCATAGGGTAGTGGGAGT
chr2R	8808830	GGATGCGGTGGAGAACTT	CAGCATACTCAGCAGATGGT
chr2R	9697052	TGGATGGATCCGGTTCAATGT	CCCTTCTTTCAGTTCGCGTAT
chr2R	9697112	TACGATACTCGATACATTAGGTAC	CATGATCGCCTGATTGCACT
chr2R	9697467	TGGGCAACATACGCGAACT	GCCAATCAGGTAGGTGAACA
chr2R	9697704	CCGTGTGTTCACCTACCTGAT	ATGTCCCACAGATAGTCGGATA
chr2R	9704614	TCGCCCCTGTTCCATCT	GGTGCGATGGAGTGTCAA
chr2R	9704884	ATCTGTACACGCTGTTCAA	CGTTGACCGACAGATGATAGT
chr2R	9767879	CGCCACTATCGACTGGTTC	TACTGCTTGCGAAGTTCCTC
chr2R	9775061	AGTCAGCGGTGAGGTGA	ATCGACCTGGTTTTGACTCTC
chr2R	9781439	GAGCGCGGCTACCTCATC	GTTTCGCGTCCACCACT
chr2R	9950156	GACAGTTGGTGGCTGTT	CAGCCGCTGGTGCATCT
chr2R	9954934	AGCAACAGCATATGCACCAC	AGGGATTTGTCTGTCACAATACT
chr2R	10184437	AACGAGTTGCAGGAATCGTAC	TGTTTGACCTTCTCGCGATAC
chr2R	10185499	GTGCGAGCCGAAACCTATT	TGCATTAACCACAGCCGTAA
chr2L	4320691	CCTATCCCAGGGCCACAAC	GGTAGGGATGGGTATCTATGT
chr2R	10649523	CACAAGCCGCATGTCTGA	GCATTAAATACGGCGGAGT
chr2R	11151551	TCCGATGCTGCTAAAGAAACA	ACGGACTCATCCGTGCTAGA
chr2R	11151601	TCGCTGGATCTTAGCTCCTC	GCTTGAGCGTGGAAATCAGTT
chr2R	11406217	TACCCAAAGTGTTCGCATCA	GAGTATGCTCCGCATTGTTC
chr2R	11460788	TGCTCCAGCAGATTGATGT	TTGAGACTGTGTGTCAACTTA
chr2R	11652804	GGTGATAGCGAACGCCGTTAA	TTCACGCAGATGAAATGATCC
chr2R	11662602	GCTGGCCAGGGTGATAA	GTTTCAGTGAGGGTGCTGT
chr2R	11759340	CGGAAGGACGCTCCAGAC	ACAATGGCCAGATTGATGAC
chr2L	4986257	TTGAGCAGGAGCCAAATCTGA	GGGAAAACCGGAGCCAAAC
chr2R	11759421	AGGCCACGTCCCGTAGT	GCTGCTCGTTGGCTATGGT
chr2R	11759871	CACCCCAAGATTACACCTGTT	GCACTAGTTTCACCTTTACTGT
chr2R	12984876	TTCAGTGATAGCTTCCCAGT	CCATCTCTGCGCTTTCTCA
chr2R	13262374	GATGTGTTTCCTGCGAAGTCC	AAACCCTATACGATGTGTTTCTT
chr2R	14893587	GACTCGGCCGGAAGTAGC	GCTACCGTAGGGGACGTA
chr2R	15110884	AGGAGGAGGAGTTGGAGTA	GCTGGATATGGACGAGGTC
chr2R	15111141	ATATCCAGCGGCTTGGTGA	CGGCAGCAGCATTATTCAT
chr2R	15113163	CGACGCGACCTGCTGAA	CGACTCATGTCCTTGATCTCC
chr2R	15191190	AAAGCTGCACCAAACGAT	GCCGCGCTTAAGCAATTC
chr2R	17203191	CAGCACCATTAATTTCGAGCT	CGAACTCCGGCCAAAACATT
chr2L	4986611	TTCAGCCTCCACGCAGTA	ATCCCCATGCTCTCCATACT
chr2R	17508354	GGCACATAGGCGTGGAGT	AGATTTTCTGCAGGTGGTAGC
chr2R	17508580	CTGCAGCAGTACTTCCAGAA	CTATGTGCCGGCCACTTATC
chr2R	18451882	CAACTGTCGGGTGAAGATCA	CAACTCCCACTCCTGCATCT
chr2R	19894078	CGGTGCAGTGGAAGCAC	TTTTCGGAGGAGCTTTTACTACC
chr2R	20272335	ATGGACCGCCTAGCATAC	ACATTCCCGAATAGGGATCGTA
chr2R	20306773	GGGCTGCGAGCAAAATCAA	GTCAAATTGAACGAGGACGT
chr2R	20399841	CTAGATCAGATGCCCGTCCA	GTGGTGCCAATTGTGTTCA
chr2R	20770274	ACCTGTTCGTTCTCGAGGT	CTCTCCCCGTCGCTATCT
chr2L	4986891	CACTCCAGCCGTGCAATC	AGGTTCAGGAAGGTAGACATTT
chr2R	20773373	TACACCTCCTGGTTATGTGGT	AGCGTGAGTAAGAGAGAGGA
chr2R	20797921	CCGCCTACCTCCTTAAAATC	TTGTCTAGCGTCGATTGTGGA
chr2R	20798091	GCGCATGCTCACTCAAT	TGAGATCGTCTACGTAGGAAAC
chr2R	20798298	CTGCATTTACGCGACTGA	GCAGCGAAAGTAGAAATGGTC
chr2R	20798584	ACGGCTGTCTTAACGGTTGT	GGTCCAGAAGCTGGTAAAGTAC
chr2R	20800371	GATCGTTCTTCACACTGAATC	GCTCGATGCCCATTGTAAGC
chr2R	20802225	TATACACTTCTCGCAACTGTCC	ATTCTTTGCGCGTTGGAAACT
chr2R	20802317	CGCTTTAGTGTCATTTAATCTACC	GATCCGCGTCGACGAAAC
chr2R	20802381	TGCTAGGTCATGTCGAGGA	CCAGGGCTGGAGGTTTGA
chr2R	20883120	AGCTTGACTCGAACTTGTACC	ACAGGGGCTTGACCTTAGTA
chr2R	20883380	CCGAACTTTGTGCGCTGTAT	ATCACGTTGGGTGTAAGGAGT
chr3L	1027109	CGAGGGCATTGAACGCATAT	TAGCGCAAACGCAGTATGA
chr3L	2125496	CTTGAACAGGAACACCACCAT	GCTGGGTGCCCTTTTGAAAC
chr3L	2126093	CACATCCCGTCCGACCAT	GGGAAGGGTTCCAGGATCT
chr3L	2134649	CCGTGCTTCGAATCTGGT	CTGATCACGTAATCGGGAGAA
chr2L	5185155	TGATGATAAACCGAACGACAA	GTGCCAGTGGTACACTTTCTA
chr3L	2665990	CGCGATCCGGATGAGATCTT	GTGGCTTTGCTGGGCTTTC
chr3L	2666151	TCCTCTCAGTCGGAAACCAT	ACAGCCTTCAAGGATTTCAA
chr3L	2924829	GCATCACCAACGCACTC	CTTCGACTGGGCTATCATGAAC
chr3L	2925090	CGAGGTCCTGTGGAGGA	CTTGCCGGTGCGATAGAA
chr3L	2925255	GACGAGATGTGCGTGCT	GGTACTCGGCGCATTTACC
chr3L	2940825	CCGGGTTATCGCAGTGA	GCCCTTAAAGAACTTCCACT
chr3L	2941131	GGTGCAGGTCTTTCGCATCA	TAATACCCGCCCACCAAAATGT
chr3L	2941312	TGCCGAAAAGGATGAAAAGGAT	CTTTTCGCGGCGCATCT
chr3L	2941364	GGGCGGGTATTACAATGACA	ACTTGGCGAAGGCATCTTT
chr2L	6636665	GCTCTCCGGGACCAAGTC	ACGGCATTAAGGCTGTTCT
chr3L	2941425	GTGTTGCATATGCGGTGTTC	GACTTGGCGAAGGCATCTTTC
chr3L	3371976	CCCGCCTCTACCGGATTA	CCATACCGCCACCGGATC
chr3L	4369213	CAATTCCGTATCGCTTTGAGA	TGCAGGACTTTGTAGTTCTTC
chr2L	6636749	CGGTGACTGCAACGTCAAC	ATGGTGGGTATGGACATACAGC
chr2L	214328	CTCTTGGCGGATTAACTGGT	CCGCCAATTGTGATGCAGAA
chr3L	4369459	GCCGATACACGATAAAGAATATGC	ATACGGAATTGCGGCGACATA
chr3L	4432486	ATAAACTCATACGACCCGTACA	TGCCATCGGCATTATTGAAGA
chr3L	4433319	TTGGTTTGGCGTTCGTACA	TGCCATCGGCATTATTGAAGA
chr3L	4586714	GCTACTGGCACAGACTACTC	CTCGACGCCTTCTGTTCTCC
chr3L	4590709	GAAATGCTGGAAAGCTGGCTAT	TCGCACTTATCGGTGTTATGAA
chr3L	5689230	CAGGAGGACGCCTGACA	CAGGCTGCCTTTGGTCTC
chr3L	5733625	GTGATTGAGATCTTCGAGAGC	CCATGTAGGCCACAATGTCA
chr3L	5739872	ACAGCAGAAGCAAGCAGTT	CCCTTTCGTGGTGCTTCTCC
chr3L	6942790	TGTCAATTTCGTGGAATCAAAT	AATTCATACTTATGGGCTGCTGACA
chr3L	6943212	TACGTATCGTGTAGATCTCCT	ACAACATCGATGATCGGCACT
chr2L	6636852	TTCCGGGCATACGGTGT	CTTCAGCCACCCGTGAAA
chr3L	6947854	CTGTCGGTGAAACAGAGACC	AGAACATACGCCAAGGTCTT
chr3L	7044683	CACTCGGGTGACCACTTGA	CCGTCTTGAACTCCCTACTTTC
chr3L	7173538	AGGATTCCGGCGTCTACA	CGGCCGTCTTTGTACCA
chr3L	7647772	ATGTGGTTTTCGGTCAAGT	TCCACGGATTATATGTACGTC
chr3L	7659736	AAAAGTTCTACCTCATCATCCT	CATCGAACTCGTTAATGCACCTCT
chr3L	7921780	GACAGACGGCCAATGGGATC	CAGCGTAGAGTCAAGTCTGA
chr3L	8733120	TAATCAACTCGAGGAGGAGTC	GCGTCTTCATCTTCTCCAGAT
chr3L	8733195	CTCGCTGCTCGAATCCTC	GGTACTTGCGACGGATCTC
chr3L	9148318	CGATGGGCTACTACCTTATAC	CAGTAGACTGGCAAAGACCA
chr2L	6682191	CTTAGGGTCGACGTAAACCTAT	ACCCGAGTAAATTTGGTCATC
chr3L	9628262	TCTCTTTCTATGGCGCATATCC	GTCACAGTGGTAGCATTTGTCA
chr3L	9662076	GTCGCTTACGACTTTGGTCAT	GGCTTGTGATGTATTGACCAC
chr3L	9826391	GCAATACTACAGCAGGTGTGAC	TGGTCTCCAATCTAAGCCATAC
chr3L	9826464	TCCACGATCAGATTGCATCCAC	ACAATCATCTTAGCATCTAGCAC
chr3L	9826559	CGGTGCAGCAATGGATAAC	CGTCTTGGGTCGCATCGT
chr2L	6779407	CCTGGGCCAAGAATATTCAGT	GAAAACCTAAGGTCGCTAGCTC
chr3L	9860439	ACGATTACCGTCGCACGTC	CCACGGGGTCGGGATATATAGT
chr3L	11168868	GAGGAGTCGACGCTCAAC	TCTTGCGCTTAAATGTGAATC
chr3L	11218220	GCCAAGCTCAATCGCAATCT	AAGTGACTGCTGGAGATTACTTA
chr3L	11218378	GAGTCCCAGCAAGATACC	GCACCCATTCCCGATTC
chr3L	11676655	GATTCCGCGGAGGAGGA	CTATGCGTGAGATGGGAAACT
chr2L	7052677	TATCGTGGCGGTAGCAATCAA	GAACGTTACCTGTACCGTGAC
chr3L	13013548	GAAATTGGCGGTGCATGAAAT	ATCCGGTTTTACTCAACGAACT
chr3L	13031538	CAACAATCGCGGGGACTC	CGTCTTGGAGAGCGAGAATAAC
chr3L	13923052	GTTGCCTACGTGGGGATGA	TAGCCCCGCTGACATCCT
chr2L	7228779	CGGTTCTTTTCGGTGTCTTTC	TTCTGATGCCAATCATCACCAC
chr3L	19276300	TGCAGCTCCTTCTACTAACC	AAAATCCAATCACCCCAATGA
chr3L	19276365	GTATCCACCGGCCATAGTGC	GGGACATAGACACCACGTCAA
chr3L	19579845	AGGAGATGGCCAAGAACA	TCGGTTAAGACCTTTCTGATCC
chr3L	20372778	TTCGCCGTGCACAGGTT	AGTGTTCCCACATTCGTTGT
chr3L	20516600	AAGAGAGTCGGCACCCAGT	ATGAGCTGGCAGGAATAGTTT
chr3L	21065655	CGGTGTCTGGTGGAGGA	CGATACTGTCGCTTGCGTATC
chr3L	21327037	CTAAAGAGTCGCGGCTACGA	CTGCGGGCTTATTGTTGTCT
chr3R	123226	AGCTCGACGATTTTACAAAAC	ACGCTCTAGATTCGCAGTAGT
chr2L	7230012	GCATGGGCTATGGCTTCTTTT	GTAGCAGACGAGGGCACT
chr3R	191106	GGACACCGTAATGGGTTTGAC	GCTTAATGATGGCCGTCTGT
chr3R	191196	CGCTATAGGCTCGAATGTCTT	GACCATAAGAATTATGCCGAGTC
chr3R	217296	GACGTGGATCGTGAGGTGT	ACCAGGTTCGATTTAAGAGTC
chr3R	482227	TGGCCTAGCTTCAGATACC	GTGCCCACCTTTCCAGCTAT
chr3R	1062054	TTGGTATTGATAAACACGTACAGT	AGGGTGCGTTGAAGAATT
chr2L	7986277	GGCTGTATGCGCTACAAACA	CTCTCGTTTGTCTCGTTCAC
chr3R	1062100	CGAACACCCATACTGAACAGA	AGATACATTTACGAACGTTTATGC
chr3R	1281800	AAGTGCAATGGCCATGA	TCCTAACCGACTTTAGTTTGT
chr3R	1475953	GAGTTGCAACGCGATCC	TGCCAAAGCATCATAGTGT
chr3R	1476073	GGGCGGTCGCATTATGAC	TGCTTCATCTCCAGCAGTC
chr3R	1830102	CGGTTCCTCGTCGTATGTTC	CTCCACATGAGCGTCTGTC
chr3R	2651075	CGTGGCACTTTTCGGGTACT	GAACTCCTGCGGATACTTGA
chr3R	3018497	GGTGTCGTCGCCCACTA	AAACATGTCCGCGAAAGGAT
chr3R	4067757	AAAGACGAGACACCGAGCAC	ATTTGCATAAGCGAGTAGTCCT
chr3R	4563532	ACCACAACCCAGGAGGT	TGGGATGCCTGTGTTAGTTC
chr2L	8052588	GCCGTCTGCGTGATCGT	GTCACCAGCAGATTGCTCTT
chr3R	4662913	GAATCACTCAAACGCCATGA	AGCTGCACATTGCTGTTC
chr3R	4663332	CCGCCCCATATCATCTACCT	GAAGAAGCGGGCTTTATGATC
chr3R	5274244	TGCGTTGCGTGTTTTGTT	GTAAGTGTGTAAGTGGGTGGT
chr3R	5595147	CTGCCCAGCTTGCAAAA	CACATGCACTTGGCAGAC
chr3R	6021705	CCACGTGGTGTCAGTGC	CCGGAAGTATTTGGACCAGT
chr2L	8119964	CGAGCTGTGTGTGGATCT	CCCGATAGAGTCAGCACCT
chr2L	1609982	GAGTCCTTTGTGGGCAGAA	ATGCATATCGGGGAACAGAT
chr3R	6071146	CCTGGAGAGGCAACTCTACAA	TTCCAGCAACTTGAGACTGTTC
chr3R	6410642	TATCTTGCGGATGCGGATAC	GAGGGCGTGAGATGAACT
chr3R	6594237	AGGAGGAGCAGCGTGTC	ATGATCGGTTCCTGTTCCTC
chr3R	7626886	AATTGGTTTAACGGCAACTCT	AATCCGCGCCAGTAGTTAC
chr3R	7626914	AGTGGCCAAGGTAATTGGTTTA	AGTTACGCACAGCGAAGT
chr2L	9717614	CTGGTGTTCGTGGTGATGTC	CAGCCGGGTAACTCGGTAA
chr3R	7990069	TCTGCTGTTCCCGAATTACC	CACAGGAGCAACTTCTGGTA
chr3R	10485581	GGAATGCCGAAGAGGAAACA	CAGTTGTCGTCGGAGTCAT
chr3R	11225168	GACTAGCCTGCTCTCTGGT	GCATTCCGGGCTGCATA
chr3R	11238976	ACGGCAGCACTTATGCTA	TTGTTCTGGCCCACAGAAT
chr3R	11922390	AGCGCCGACAGTCTCAC	AGGGACTCTGTTCTGTCCA
chr3R	13370300	AGCACGGTATGGGATTGGAC	ATAGGTGGATTCAGCGGTTC
chr3R	13370465	CAACAGAACCGCTGAATCCAC	AGGATCGATCTTATGAAGTCC
chr3R	13599939	TCTGCGACTCAGCCTGT	GAGACACCAGTGTTGATGTT
chr3R	13708487	CGCCATTAGCGGATCGATGA	ATGGGGCACGTTTGTTATTGT
chr2L	9717707	GCTGCTGTACGGCATCAT	GTTTAAAAGGGGCACGTGATC
chr3R	14733374	AAACAGATGGCCGACGT	ACATGCTCCGTATCGTTCTC
chr3R	14733521	CGGCGGCTAGACTTTGAC	GCTTCTCCTGCAGTGTCTC
chr3R	14733702	CAATGCGCGGATGTCCT	GTTACGGCCATCGACTT
chr3R	14735875	TCCAGAGGATACCCCATCT	TTAGGGTCTTCAGTTTTAGCATA
chr3R	14796414	ATGTGAAAGTGTACGATGGTC	TTCTGAGCCACGTATGTGAA
chr3R	14797034	ACCCAAAATCGTGGCTTTA	TCCTGCATGCCATAGATGAAA
chr3R	15056822	TTAGTCTGTTGGAGGCGTTGA	CGATCTGGCCCATCTTGAAC
chr2L	9733349	GCCTTCCCTTGACGTAATCAT	TCCGATCACAAACAGGATGT
chr3R	15063919	GCAGTGGAGCGAGTTACC	CAACTGGTAGACCGACTGC
chr3R	15064567	CTTTCCGACGCGGACGT	ATCTCCGGCTTCTTGATGGTA
chr3R	15579485	TCTTATACTTTGCCAGCCTGT	TGTTCACGGAAGGTTAACTGC
chr3R	15589356	AAAACCAACACCGGTGAATAC	CGATGGCCTTCGTATAGGAAAC
chr3R	15591382	CTATGCATCCCGATCAGGTTC	GCATTGGAGCCGCTTTTC
chr3R	15592298	TCGCAATGAAACCGTTAGTAC	AGGTGATCCGCGATATAACAT
chr3R	16147921	GACGGCTTCAGCATCACC	CTTGAATTCCAGCTCCGTCCT
chr3R	16790050	GGAATCGTTCAAGAACATGGTAC	TTGGTCTCCAGCGGATTCTC
chr3R	16790761	CTGAGGATCAGTCGGGTGTTC	GGATGGACACTTGGTATTTGTT
chr2L	9807941	GTTGGACTTACGATGGAAATC	TGTACGGCGACGAATTTGTAT
chr3R	16819338	ACATCCGCTCGCGGAAAC	GCAGCTGGGCTTTAACCT
chr3R	16819460	ATGGCCCAGGAGCAGGT	GAAGTACATTCGGATGGGATC
chr3R	16819563	ATCCAGGAACGCGCTCAC	GTCCTGCGTTTCGTACTCCAC
chr3R	16844310	AAGTGTGAGCAGATCTACAAGA	CTTCGGATGAGAGGCTACCT
chr3R	16844382	CACGACTCCGCCGTTGA	GAGCGTTGAGCTTATTGTGT
chr3R	16844511	GTAGCCTCTCATCCGAAGGT	GAGTAGGGCCACCATTAGT
chr3R	16846284	AAACGGATTCCTCATGCCTAA	CTTTGCGCCGTTTAACAGT
chr2L	9809297	CCTGGTATCTTCAAGAGCACAT	GGCAGCAGGCGTAGACTATC
chr3R	17053769	AGGGCCTGACGCTAATTCAAC	TTCGGATTTCCCTGCTGTC
chr3R	17053904	ACAAATCCTGGTCCAACACA	GTGCACGTGTTCGTTCGATA
chr3R	19557457	AAGGCTCTGGCTTTGGATC	CAAAAGCATTCGCGCAAAA
chr3R	19674259	GCGCAAGATCGAAGGTGTCA	GCTTCCAGACCCATTTTCTGA
chr3R	19929436	AGATGATCGATCGCATTGAGTAC	GCTAACATATGAGGCCGCTAA
chr3R	20137053	CAAACGCTCGTGCAGGT	CGTCCTGGATTATGCCCTTAA
chr3R	20501385	CTGGAGAACTCTGGCGATCC	CCGACGAGTTCAATTATCTCC
chr3R	20517215	CTTCAGAGGGTTAAGGTTCAT	CCAAACAACTCTGGGCAATGA
chr3R	20532273	ATGTGCCCATGATAACAGAAC	CCGTTATCAGTGAGCGGATC
chr3R	20533145	CGGCTCCAACAAGGATGATAAC	TTTTCGCTGCCGATTTGT
chr3R	20533418	GCCATTAAATGCGCTGCTCT	ATGATGTGGGAAGCAATCAGT
chr3R	20611260	GTCCACCGCTTGGACTC	GTTCTCAGTACGTCGCGTAA
chr3R	20895285	TCGTTGCATTTCAGATCGGTTA	AGTTGAACCACGGATCAAACTC
chr3R	21182683	TGGCCACCACCTACAGC	ACCAGCTGGGGTCCTTA
chr3R	21791353	TTATGTTCTGGCGCATCAAGA	GCTCACCCACGTATTCAATC
chr3R	23494869	CCAGCTCGGAACGCAATT	GCCGCCCACCTTCTTCTT
chr3R	23498893	CAAGGCACTCGAGGTGGA	CGCATGATGCACGAATCTTC
chr3R	23499011	GCTGGGAATTTCGCCTACT	AGCAGTGTGGGCATAATCATA
chr3R	23500290	AGCCATCAATCAGGAGGAATAC	AAAAGGCCGGCGGATTC
chr3R	23500441	CATTCCCGAGGGCGTCTC	CGTCCGACATCTTCAACT
chr3R	23500600	ATTTGCCACGCAGGAAAA	CCGGTTGATCTGGGACAC
chr3R	23500796	GCCGTGTCCCAGATCAAC	AATGAAGGGCAGCAGGAC
chr3R	23501836	CTCGCACTCCCACGTCTC	GCACCGGTACCAATACCAC
chr3R	23501954	GGATCCGCACACGACGAC	GCGGTGTGGTGGATGTCTC
chr3R	24424516	GAGTGCGAACGCGGTGT	TGGAATTGGCTTGTTCTTGTC
chr3R	27427440	TCGGGATTGGGTGGTGCTA	CCTTGAGGGTTTCGTACAACT
chr3R	27427550	CAGCATCAACGCCATTCT	CCTCGTCCGCAATCCTCATC
chr4	768364	GTCGCTGAGGTTTTACCTAGT	TATAGGATCCCCGCCATCA
chr4	787813	ACTGAGATCGGAGGAGACTT	GTTGAAAGGCCTGCTACATTC
chr4	787890	CGTGAAGTAGGCAGCAACA	CGTAGCGGTTTCACAATCAAT
chr4	895009	TTGACGCAGTGTTTCGATGTT	TAGCTTATCCCCACCCATAGA
chr4	940858	GGCAATCGTAGCAATGAATC	GCAGATTTCGCGTCGCTAT
chr4	1268833	CACAAGGTCTAAGCGGTAAAC	TTAATCTGCTGCGAATACCACT
chr3L	9144936	GGTCGGCTACATGGCAAAAC	CGACGCCCACATTGACC
chr3L	9156014	TTTGGACCGATCCTCGTTTA	ACACGATGCGGTTATAGTCAA
chrX	14893953	CGAAAGATATGAAGGCTGACA	AACCTCGTCGTCCTGTATCAC
chr3R	16844306	ACCTGAAGTGTGAGCAGATCTA	GGATGAGAGGCTACCTCCT
chr3L	11551511	CACCTTCCTTCATGCCTCTTC	GACGGTCTCCTCAACGTC
chrX	17844090	TCATCGAATCAGGCTATGTCC	GCAAAATAAACCGCCGATGA
chr2L	9809367	GGGATTCGATGGCACGTA	AAGTACCACTCGCCATTTGT
chr2L	2785542	TGAGTCGTTCTCATTTGAAGTA	GTTATCCATGTTGCCGCCTTA
chrX	17846750	GACTACGGAGACCGGTCAA	CTTGCGAACTTTCTGGATACT
chrX	6009458	GGTGGCCATTTTGGTTGA	TTGCGCACCTCGTAGTA
chr2L	14083516	GTAGCTTCATCCGTTGTGTC	AACGTCGGAGAGTATCTGGT
chr2L	16174116	CACAGCGGAATGTGTTATGAAA	TGTGAAACAGTGGCACCAT
chrX	546036	GTCGCGGCGAGCATTTC	TCCGACTTCTCTGGTTGT
chrX	818310	AGGCTGCCGAAAATAGC	GATCGATGGGAGATGAATCGT
chrX	1267379	CGCATTCGGTGGCAGAT	CACTCACTTTAAGCTTGTGGAC
chrX	1267561	GTTACCATGAACAGAGCCAGT	GTGTGGTTTCGGGTTATATCGT
chrX	1267622	CCACATGGTAGAAGCGAGTA	TGTGGTTTCGGGTTATATCGT
chrX	1272128	TTAGCGTGTCCGGGGTGA	TCCGGGTAATGGTCAATCCTC
chrX	1272312	GATTGACCATTACCCGGAAGA	TACACAGCCGCACAAAGA
chrX	1570099	CATTGAGTCTAGCCTGTGAGA	TTCCACGCCAATTTCCAGTT
chrX	1570630	CACCAAGGTGGGCCACAA	CTAACGACGGACGTAGTCTCA
chrX	1584606	GCTGGGCCTGGTCTTTC	CCTCCAGCTCGTAGAACATATC
chrX	1675873	TGTGGGGATGCACGGATA	GTTCCAACGGGCAATTTTATC
chrX	2111839	GGCGCGCAAGAAGCTAA	CGCACCAATATCTCGCTGT
chrX	2275082	CTCGTCCTTGACGTTGGAGAT	CTATTTGCCAATGGCTGGATC
chrX	3847297	CGAAACAAGTATCGCTCAGA	TCCGGTTGCGACTAATTCAA
chrX	4427364	CAATAATACGCCCGGGAATCA	TGCGAGTGTAAGTGCCTTTT
chrX	5290552	AATGCTGCGGCGAATGTTC	AGTTGTTCTTAGGCACTCTT
chrX	5524147	GCCCTCATCTGCCTGATACTC	CGATAATGCTGAACACGGAGT
chrX	5524246	CGGCTGGAGGTGATGTTATC	GCGAGGTAAATGGCCAACA
chr2L	11159902	TCGATCGCGATGAATACAGTC	GAATAGGACTGCGGCTGAT
chrX	5524267	CGGCTGGAGGTGATGTTATC	GGCGAGGTAAATGGCCAACA
chrX	5524375	CTATCCGTTCATCATCGAGTA	AGCAGGAGCCCGAAGAAC
chrX	5525059	CCAATGGCACAGCACTACTA	TGGAGGGGCTAAATGGACT
chrX	5525068	CCAATGGCACAGCACTACTA	GGGGCTAAATGGACTGAAAGT
chrX	5525081	GAACTACCAATGGCACAGC	GAAAGTGGTGCTCGATGAGAT
chrX	6001644	CTCCGTAACGACGCCACT	CCAGGGCCTGTTGTTTGAAC
chrX	6001653	CTGGTGCCCTCCGTAAC	TCCAGGGCCTGTTGTTTGAAC
chrX	6001749	GGAGGAGGAGTTTCCTACGA	AGACATCCTTGGTCCACAGAC
chrX	6002585	TGGCGCAATTCGTTTTAGTGA	ATTTCTTGTCCAGCGATGGT
chrX	6002586	ATGGCGCAATTCGTTTTAGT	ATTTCTTGTCCAGCGATGGT
chr2L	11796346	TTCCTTAGCTGCGCTCAGT	TGATGAGGATGCTTTCTATGAATGT
chrX	6002745	ATGGCTTTCCTCACATTGTTTC	TTTCATCAGTACAGCCACGAC
chrX	6002799	TCCGACGAGATTCCCTGTCA	CGCCATTAGCACGAATATCAC
chrX	6003904	CCCGGGTCTGAAACTAGTC	GAAGTTGTACTTGCGGTTGGTC
chrX	9468688	TACGTGGACTCCATCCTGGTC	ATAGAATGCGCCCGGTTTGAA
chrX	9648523	GGCATTTGAGGACGCACAC	CACCATTGCCCGAACTAGA
chrX	10640518	GCATCATCCATCACAACTGC	CTGGTTCTCGCGGAAGT
chrX	10773251	CATGCCGTGCTTGATGAACA	GGCGATATGCCAACAATAGT
chrX	10941700	AACGGAGTGCCAACTGTAC	GTTCTGTCGTCGCTCCTC
chr2L	11817946	TCGGCACCGATATGACCAATC	GCGTATTGTTGCGATCACAC
chrX	10941783	ATGATCGTTCGCATACTCCTC	GAAGGCGCTCGGATATAGC
chrX	10942016	TGTTTCGAGATCGGCCAGAAT	CCTGCAGCGTGTACGCATA
chrX	10942136	CGAGCTCCTTCGAGATCCT	CACTTCCGTGGCTCCCATTT
chrX	11598212	GTACATGGCTATCCAGTGGT	TGTAAACGCTTAGCAATACAATT
chrX	11833731	TAGGCATGGCAACAGTCATC	AGTGTTGGGTAACTATGCTGT
chrX	11833797	ACATCATGATATCGGGTTCTCC	CTCGGCGATCGTGATCTTT
chr2L	12724493	CGTTCCTGGTTTCCTTGGTC	GCTCATTGGATGGGGTTTAGA
chrX	11843916	CGCATATGGGCGGAATATGAT	TCAGGCGCTCTCATTTTGAT
chrX	11848310	ACCGTTTTGGGCAGTATTGT	AATGGAATTTTCCACCGTACC
chrX	11858225	TGGCTGCCACTTATGAAGATA	GCATATAGCGTTCGAGAGGTC
chrX	11862801	CCGAAATTGAAAGCCGTGTTC	GCACTCTGCGGAAGTATGT
chrX	11863002	CCCTGGCAGCTATTTAAGAGA	TCAATGAGTTCACGACGCAATC
chrX	11864589	GAATGCCCAAGAACTAACAGC	CTTGGGACCCTCGGTCA
chrX	11865886	CCGCATCTACTTTGAGTCGT	CATGCCCAGTAAGGCGAATA
chr2L	12724897	CAACATTCTACGATTTCCGCTAA	TTCTTCACCTCGATGTTAATGT
chrX	12532713	GAGCGCGAATGGCCGATAT	CCGAGCAAAGGAAGATTAGGT
chrX	13604698	ATTGGCTTGCGCAGAATCTT	GTACCGATCGTAATGGGGATC
chrX	13607572	CGGCACGCAAAGTTGTTT	GAGCTGTGTGTGTCGATAGT
chrX	13608022	AAATCCAAAGCCATCGACATTA	TACGCGCAAATAGAGAGCATTA
chrX	14166125	GCTGGATGCCCCTGAATATAC	GCCGTACAACTGGACACC
chr2L	13187842	GCAGCATGTATTGGCTGACT	CTTAGCACGCGGAGCATATC
chrX	14168301	CTGCGCTTCTTCACCATCA	GCAGTCGTGCATGATCTTATTC
chrX	14723854	CTGCACGCTCCATACGA	GCGACTGATTGGAGTAGCT
chrX	14890707	GCCGCGGAGACAGACAA	GGAGACGACATAGTCCATCAC
chrX	14893901	GGTCTGGATACCGAGAAGGTA	CTCGTCGTCCTGTATCACC
chrX	14893957	ATGAAGGCTGACATATGTGTTC	CCAGAATTGATCGCCGAAGAC
chrX	14894656	TCTGGTGCTCACCTACAATCT	GACATCACTTTGGCCGGAAC
chrX	14896298	CCTCATCGGGTCCACCAT	GCCTTGTCCACCATTGCTACT
chrX	14898446	ACCACATCGGATACGTACGA	AGCCGCTTGACCAGCTC
chrX	14898809	GGAGCGGGATCAGCAGTA	GCGTTGTGGGCGATTGATC
chr2L	13188337	CTCGCCCTGAACGTGTC	GTCATAGCGCGATATCCAGTT
chrX	14898890	GGGGCCACTGATGCTCAA	CGTTGTGGGCGATTGATC
chrX	14992526	CCTCCAGTCGCTCGGATC	TCGCTGGGATGTCTTTGTAAT
chrX	14992625	AACTCTGGGATCGACTACAGT	GGGCTAGGATATTGCTTACTC
chrX	15005912	TCCAATCATCCCGGGCATTC	CCGCCTCCAAACTTAAAGAAC
chrX	15286718	GCCCGGAGTGTCGAATGT	TGGGCATGGAGGATTTGATTC
chrX	16189125	TATTCGCGGAAGCTGCAGATA	AGATCCTTCAGGGATTTGAAC
chrX	16358752	GGACGCCATTATCAATGAGGA	CGTAGTCGTCGTCGGTTAGAC
chrX	16365298	TCTCAATGCGATATTCGTAGTTA	CTTCACCAGTCGAAGGACAC
chr2L	13188408	CTGCGTCAGTTGGACCTTA	GCTCTATTGGCGTCTCATCAA
chrX	16365352	ATGCGTCGGACACGTATAAC	TCGCTAAGTACAAGACCTAAGA
chrX	16367671	TGTTCATGACAGAAGATCAGA	GAGATAGTCTAGGACCGCGTTA
chrX	16369671	TGTGCTATTGGTGTGTCTAAT	AAAAGGCACAGATACGCGTTA
chrX	16376726	ATGGGGCAATTTACGACTGA	GCGCCAACCACTTGATTAAC
chr2L	13189312	CATGCCGTCGACTCGGATC	GAGAGCAGTTCCTGGTTAACTC
chrX	16398273	CGATACGTGAAGCGGAAGAA	GCCGCCAACAAATAGCTC
chrX	16398306	CGATACGTGAAGCGGAAGA	GCTCCGAATGGACATCTTCTC
chrX	16399583	TGCCATGTCGTATGACGAATT	CTCGCCGCCAACAAATAGC
chrX	16403717	GTTGAGTCCACTGAGGTGATA	TTCGCAGGGCTGCTAGATTAC
chrX	17559946	AAGAAGTTCGAGGCGCTGAT	CCAGGTTTTCGTGCTTCTTC
chrX	17824691	ACCGGTTATCGTCAGTAATTTCA	AATGACTGCTGTGTCCTGAGA
chr2L	15651359	ACAGTTTCAACTCCGGTCTTC	TACTTGGGCTTCAGCTGGTC
chrX	17824766	GGGCAAAATTGTCGGCTCT	ATTCGGAGAGTGAGGATTTCT
chrX	19107872	CACCAGCTGACCAGGAGA	GGAGCTGATGATGTCTGGTCT
chrX	19177914	CAAGGCCTCGGTCACCTC	CTCGGTGGGCTTCATTTTGAT
chrX	19535625	ATACCGTTCCTTGTTCCTTGT	AATACAGATCCACCCAGTACA
chrX	21500480	GCATTCACCCGAAACTGTAAC	TGGTGAGTTAACTTTTCGCTAA
chrX	21500535	ACTTGCGGTTATCGCTAACTT	TCGACCTATACGTTTCACAATTC
chr2L	16174138	CACAGCGGAATGTGTTATGAA	CCGATACAAGTCGCAGTGGA
chrX	21500764	TGTTCATTCACAATTCACCAC	TATAGCAGTGCTGGCCATATCTA
chrX	21904549	TCTCGGCATCGGTGTCA	GGAAGAGGAGACCGTTATCAT
chr2R	14885955	AAGTGTGAATGAGGCAAATACA	TTCACTTTCAGTGGCCGTTA
chr2R	10395134	CTCCCCATTGCAAGCTCAAT	GGACATTTGCCAACGTAGTTTC
chr3L	21206392	GCTCCGCCTTCTACATGAC	CTGGGAGGCAGAACAGC
chr2R	13609940	TACGACTAAAATGGTGGTTGT	CAGCGGTGCGCAATTCATTA
chr2L	102709	AGGTACGGCTAGTGGAGATCC	ACCCTTTCTAGTTCCGTCTCC
chr3L	20432811	GACATGTGGTGGCTATGTGGT	TTGTCAGTATAGCTGGTCTGT
chr2L	16179245	TGACCTGAATAAAGTGCTCAA	GGCTCTGAGTGGCCTTAAAAC
chr3R	20950991	GTGGTCCCCGCTTTAACAA	GCGCCCGAAAATCTAATGGT
chr2R	13134684	AAGAAGAAGCCCCAGGATCTC	CTTAGACTGCTTCGCCAGT
chr3L	4198341	GTGAATGCCTGGCCATTGT	GTCCCAGGGTTATTTGAAACT
chr2R	5206629	CATCGCCCATTCAGTTCATC	ATTAGGAAGTTGCCCCTCAC
chr3L	19100775	GGGTGGTGCGAACACTAC	GAATGCCAAAGATTGCGTGAA
chrX	4116021	GTTCTTGGTGGAGTCCTAAAC	ACCTCCCAAAAGGTTGGTTAC
chrX	11706122	TCGCCGATACCCATTGTCA	CTGAGCCCAAGCGAGGA
chr2L	16179463	GTGGTCTGCGTGTCATTGAT	TGGACTCCTATTACGGCAAAC
chrX	16991098	ACCCTTGGGTGTGCTCAA	TTGCATTTGGCCACATAATCT
chr2L	10745891	CCGGGTCAACTTCAACGAGAA	TTGCAGACGGACAGTAATCTT
chrX	10664362	TTTGGGCCAACCCTACTATT	GGAAGATCTCATTCGCTGTGT
chrX	2612885	GAACTTCGTTGTGGACTACCA	GTCGCCGTTCTTGAATTCCTC
chr2R	19858464	TGAGGACGACTCGCACTA	GAATCCCTTGCCGCACTT
chr2L	16742648	AACGCAATAGTCCAAGGTTTT	AAGCAAACCCGTAGATAACTT
chr3R	26470865	GGTAGGAGCTTACCTTTTCAT	GAAGTACACGCGCATCGT
chr3R	11212944	AGCACTTGACGCTGGAAC	CATCCCGCGATGTCTGT
chr2L	1359614	CCTCCAATATGACGGCTGTT	TTGTTGTGCCCAAAACATACC
chr2L	10401559	AATGGGAACGGTGCTGT	ACGGGTCGAATCCTAAGTCAT
chr3L	13411207	AGCTCCACATCGAACAGTATC	GGACGCGCAGGTTGTATT
chr3L	6977121	GCTGATCCTTCGCCATCAAAC	GACCCGATTCATCTGGGATCT
chrX	13607572	GTAAAGCGGCACGCAAAGTT	TGTTTGGATTTCGAGCTGTGT
chr2L	16800107	ATGAGTGCCGAAGATGAGAAA	CACCTGGTACGTGTTGAAGAA
chr3R	17101467	TCAATAGTGTGGTAGGCCACTC	CAGGATCCGGCTTCGAAAA
chr2R	5929235	TGTGAGACGACAACATCCAC	TCTCTTCGCACGGAGGT
chrX	10123252	GCGCCGGCCAAAATCTTT	CTCATCCTTCCCGGTGGA
chr3L	16992953	CCACATCCGCATCCATATCAT	CACCTTCAGAGCCGTTCC
chrX	4821181	CACTTCCGCTGGCTTTGATT	CTTCCGGCGGTTAAGATTTTC
chrX	16828351	GTCCAAGGCCACCTATTTGAC	CGCTGACCGTCGTGTTC
chr2L	16877800	CGCATCGAGTGGTATACGTAAT	CACAAGCCGCGATTTGATT
chr2L	10311991	CGAATTCTGCACGGCAGT	CATTTCGTGACGTGGTTCTTT
chr3R	10921252	GAGCGATTTTAGAGCATCACAAT	TGCATTCGCCTTTCGTGTTTC
chr2L	7821975	AACGGGGACGGACGATAAAC	TGTGCGATACGTATGTCTGAT
chrX	17983762	GCCAGCGATATGGAGGTC	AGCACAAAGTACATGTAATCCT
chr3L	21818371	CTACCCTTGCCATTCGCTCTA	GGCAGCACGCATATCACT
chr2L	17371342	ATGGGGTTGAGGATCGTGAT	TGCTCATTCTCCACAATCGTA
chr3L	17543007	TAGGATCCTGTACGGCTGTT	CGGACTCATCACCGATGTTTA
chr3L	1656150	CATTCGAATTCCAACAGTAGC	CCATGGCCGAAGAGAGC
chr3L	7396948	TTTGCTGTGGTGCTCCT	AGTAGTTTACGCCGTACTTC
chr2L	4968572	AGAAGGATGAGGCGAGAATGA	TTGCGGGGACTTTTCAACTTC
chrX	15771480	AACAGCAGCAGATGTCCA	TAACGACTTGCCGCCTATCAT
chrX	11687115	AACGCGAATTAAACGGAAAAC	CTCGGAGCTGCTCATTTTGAT
chr3R	1001017	GCGTCGCGAACACATTC	GGGTGTTTGTATGGCACTGA
chr2L	18182220	CGTGCCGGTGTTTACTGT	TGTCCCACTTCACTCCTTCTT
chr3R	3785684	CGGTGGAGCACCCAGTT	TTCGATTGACGGAAACTGAGAT
chr3L	18748272	GAGGAACCAATTCCAACGAT	ACTCTTAATGGCTCGATTAGC
chr2L	16312353	CAACGACAATCTGGTGAATGT	TTGTAGTGGCGAGAAAAGAGC
chr3L	15949184	GCAACGAGATATAGTACAGGATCA	GGCATGCCACTATTTGGTA
chr2L	19495999	TGTGGGACAGATGAACCAGAT	TTTAGCTTGAGACGCATTGAT
chr2R	2620585	GATTGTACTCTTTGAACGTGGA	TCAATGCGGACGATGACAATT
chrX	12480092	TCGGAGGAGCCGGTTGT	ACTGCGCACAACACTTGAC
chr2R	4339319	ATCAGCTGCGTGTCTATTACT	GGTTCCATATTCGGGATGGATC
chr3L	1210765	CGGATGGTTGCCGTCCA	CGACCAGCTGAACAAGTGA
chr3L	1210905	CAGCGGTCGCTTCTCCTA	CTCCAACGACTACGGAATCTT
chrX	13779157	CGAACCGGAACGGGAAC	TGAGGTTGAGGTCGATGTT
chr2R	5501053	TTCAGCAGTTGTACGGCACTA	CCTGGCACGATTTCGATCATT
chr2L	5184866	CGATCAGTTGCGTCTGAATCT	CGTCACTGTCATGATCGTCCT
chr2R	20792240	CCTCAAGACGGTGTCCATCA	ATCCTCGTCATATAGCCAGTT
chr3L	21827350	CAGCTAGGGCACCTCCT	GGTTTCTTGGGAGCTTCCTC
chr2R	18112236	TACGCCTTCATCGGCTGTC	AAATTGGCTCGTGGAATTACC
chrX	1359928	CTCCTCCATCTGCTGACC	CACCGCCATGCGAATATAGAC
chr3R	27446081	GGGCTATGGCACCAGTAA	TTGTTGCAGAATTCGGTGACT
chr3L	9449220	TGCGAAGTAATGCGAAGAGAA	GTTAATTCTCGCTTTGGATGACC
chr2R	18765957	ACAGCAGTGGCAAGATTCA	CGGTTCTGTACCTGGAGTC
chr2L	20346120	CATGACCAAGGCGGAGCT	GGGGCACGTTTCGGAAGT
chr2R	6708460	TAAGGAGGACGGCTGGGTAAA	ACACAAAACATAGTCTCTAGCA
chr2L	6452387	CTGGATGGTGTCGATGACTT	GCCCGGAAAGTGTTCCACTA
chrX	541561	GACGAGGATGGATACGAGGT	TGACACTCGATGCACAAGTC
chrX	2554794	GTTGTGGATGTGCAAGAGGAT	TGCTCCACATCCTCGGTGT
chrX	2567530	GACCCGGATCTGGTAACAAC	CATTAGTCGCGCCTATAGC
chrX	6258900	ATTGCAGCAGGTGTATGTCC	AGGGTCTCGAAATTGCACTTC
chr3L	20390268	CCCTGACGCTGTCTAAGTC	TCCTCGTACTCGTGCTTGT
chr2R	16964430	CGTTACGGTGGATCGAAAT	GGCCATATTGCGACAAAGACT
chr2R	10471078	GCCATACTCAATACGGATGAAC	AGTTGTAGTAGCGGTGGTAGA
chr2R	2620725	TACGACAAAGACCAAAAGAAATC	GGAATTTCGGAATAGCGCTTCT
chr3R	10132434	CAAGGTGTGCGATCGTGTC	AGATCGCAGTCAAATGGTTTC
chr3R	17094717	GTTCTCGGCCGTCGAATT	CCGGATTCACAGATGACATTTTC
chr2R	4755330	TTCGATTGCCACGACGACTT	CCTTTCCTACGCCCTTCTTTT
chr2R	4771195	TCTTCCATCAGGCACGTCTC	GAAGCCAACGTCCTTCTTTTC
chr2R	2819438	GACTCCTCGCCGGACTCT	GTGTCTGTGGAAAATGCTGGT
chr3L	2134648	TCTGGTGGGTACATGCGATA	TCAGAGTGGCCTCTCCATTA
chr2L	3503650	GATCAGCATGTGAGCACTCT	CAAAGTGGCCGCTGTTCC
chr2R	5117414	GTCCGCAGCTAACAGAGC	CTCCAGACGTGGACACTGAAT
chr2R	8806911	GCACACAGCCACGTTAC	TGCGATGGTGAATCCTCGTA
chr2R	2819828	GCGATTCGGAGCTGAGTC	CGAACTCAATGTCGGGTGT
chr2R	3388683	TGCACAATCTGCGTGTCC	GTATTTGGCGGACACCGTCTT
chr2R	3389693	GGTGGCTTTTGATGCGTAA	GATATCGAGGACGCCAATGAA
chr2L	2785658	GTGGGCGGATTGTCTGAT	GGGTTCGGAGGTGCCAATA
chr2R	3467211	CTTTGTGGACGGTGTCACT	TCCATCAAGCAATAGGGTCTC
chr2R	4641540	GGGACTACAACTCGGCAGAT	GCGCCATCTTGTTGTTAAGTCT
chr2R	4755330	GATTGCCACGACGACTTTCT	AGTCGAGACAATCGTCCATCTT
chr2R	4764038	CCCCTCGATGTGGCATAC	CGGACGACGGATAAGAAGT
chr2R	4764295	CATTCGACTTCTTATCCGTCGT	CGGCACCGGTATCGATATAGTC
chr2R	4765082	AACCTGCCATGCTGCTCAA	GAACAGTTCCGGGTCATAGTC
chr2R	4771195	CTCTTCCATCAGGCACGTC	GAAGCCAACGTCCTTCTTTTC
chr2R	4771250	TCCGCCTCCAAAGGTATA	AACCTACACCAAGACCCTCT
chr2R	4772736	GAGCACTTCCACGAACCAT	AAGAAGGCACGCTTGGACTC
chr2L	3762337	GTCAACTCCGGCCAGTC	GCAGCAGTAGGTTCTTCCTCT
chr2R	4772882	CTGGGCCGCATCGAGATTC	GCGTGGGTCATCTCAAAGA
chr2R	4791178	AACTGTCCGTTTCTCTAGTTT	TGATATCATACGCGTGCTCTC
chr2R	5117174	GCGGGCGGTGTTCAAAT	GTCCGTTCTCCGTGCAGAT
chr2R	5117441	AGCATTGCCGTCGTGGT	GCTCGATCAGGCTGAGGT
chr2L	4308806	GCAGCGCCACGTAATGT	CCGTCCGGTACTTGATGGT
chr2R	5122024	CAACGTGTTAAGCGCAAGTCC	GAAGCGAATCTCCGACACT
chr2R	5421664	CCAAGGAGTGCGAGGACAAT	CTCAAGCTCTACGGCATAGT
chr2R	5422435	GCGGGATCGCCTTGAAA	CAGCTTCTGGACGTGCT
chr2R	5611069	GTTGTACGCGGCATACGAATA	ACCAAAATGTTTTCGGGCTTCA
chr2R	5771665	ACGTAAATCGCATACCCATAT	CTCCACAACGAATTTGGCAGTT
chr2R	6168388	CGATCGCCGTCGGATCA	CTGCGACTAAAGTCCAACTGA
chr2L	4314575	GTGTCAAGCACAAGGCGATTAC	TAGTATCGCACGAATCGGTATC
chr3R	16857660	CGAGTCCGTCATATTCGACAA	AAGCGCGCTAGAGATTGTT
chr3R	16858518	GGCAAAACCGTACTGGTGAAC	CGGCATATTGATGTCGTCCAC
chr3R	16858600	GCACACCTCCGAGTCGATA	GAAGTAGCAGAGCAGCTTGT
chr3R	16859660	GTGGAAGGACGGCCTGTT	AAGTCCTGCGGGTTAATGTAC
chr3R	16859877	CAATTTCATACTGAAGGTAGTGC	CCCGTTATGTTTGCCTGATC
chr3R	16860925	CGACGATGTGGAGAAGGAC	TCGGAGCAATTGAAGACGT
chr3R	16861033	AAGAGATGTGGTCGCCAAGA	GGACTGGGTCAGTGTAATGT
chr3R	16861713	GAAAAGGCATTGGCAGAGT	AACTCCACGTACTCACCATCTT
chr3R	16866029	AACGCCTCACAACAATTCAA	ATCATCAAAAGCCTGGCACAA
chr2L	20872840	TGAATATAAGGCCAACGTCCT	GTGGAGGTGAGCAAAGAAT
chr3R	17168189	CTGTTGCTAGCGGGGATGT	ATTGTGAGCGGTTGTCGTAA
chr3R	20227367	GGTGGAATCTAATCATCAGCTC	CGCCTCGCGCACATTTAC
chr3R	20227540	GCACAGCGCTGATTATCCT	GAAATACTCATGGTTTGGCTCATC
chr3R	21535112	GACGATTGTGGTGACGGATC	GCAGGCAGGTGATTCTATCC
chr3R	22101103	GCTGGCAGCGGGCATAA	CCATCCTCATTCTTTAGCTTTACC
chr3R	2281275	CCACGGCGAGTGCAAAT	ATGCCGTGGACCAGCTATT
chr3R	2281712	GCTAGCACTAGCACCTAACAT	GACTATATCCGCGGGCTGTA
chr3R	23762174	CCAAAGGCCTGTCCATAGTCA	GTCATCGAAAGCCTTCAGTCC
chr2L	283707	TCGTACTGCAAAGTTAACTGAA	GCGCGCTCAATGGAAACTAC
chr3R	25682017	GCTAAAGGACACGCCACAC	GCGCTTATCCTCCAGAATGT
chr3R	25857632	TGTGTACGGTCCCTCGACTT	GAGGTCGGATTTCCAGTCTTC
chr3R	27662808	ATCGCGGTGCTTAAGTATCTTC	GGTAGCTCTGGGGTAGGAAAT
chr3R	27667009	GTAGCCACAACCACTCTAGC	TCATAGAGCTGACCCCACT
chr3R	27669937	GATGTAAAACGTGGCGGAGAT	TCTCCTCTGCTAATTCGTTCA
chr3R	27670470	GGTGAATTAACGGAAACGAACTAA	CGAAACTAGCCAAATCGTGGT
chr3R	319616	CTTCTGCGTCGGCAGTT	TCTCCTCGATCTTCTCCAGAT
chr3R	3829168	GCGTGAACATTTACTCGGAGA	CTTGGTGGCGTGCACCTTAT
chr3R	4212480	TACGAGAACCTCGGCACT	GCTCGTTAGGTTGTCAAAGTAGT
chr3R	5484205	GGAAACGTCGCAGGAGTAC	GCTCCTCTTCCATTACCACTA
chr3R	5484349	CCCAAGGATGCATTGGTCTC	ATTCTTGTAGCCGGCAATGA
chr3R	5484913	TCGGGAATGGATTTGGTGTT	AAAATTGGCCACGTTGTACGA
chr3R	5492569	GGTCTATTTGGAGGCTGTGT	GCGCTCCAAGTAACCACT
chr3R	5492999	TGGCGAATAAAGCCATGA	GCGATTGTTGAAGCTCATGAA
chr3R	5495300	GCTGCAGGACATATTGGTGA	GAGGCCAGGCAGTAGAT
chr3R	7217253	CAACACAGCACAATTGGTGA	AAGCGGAAATTCTGGGGTAC
chr3R	8342654	GGACTCTTCCGCCTCTT	CTTGGGCGATATGTTGGACT
chr3R	8343182	TCCCGGAACCGGAAATTGTC	TCACTGAAGTCAATCAGCTGTAC
chr3R	9491023	TTGTGAGAGGCTGGGACTT	CTGGCGCATGTAATCCTTGA
chr3R	9518140	CTGCTGGCCCAGAATGTT	AGCACTGCTTGCAATAGAAACT
chr2L	5358965	AGGACGGGCCTGCATAT	CGCAACCGTAGTTGGTCT
chr3R	9518314	CAGCGCTGTTTTCACTTGAC	TGGCAATCTGGTTGATATTCA
chr4	1155487	AGTGTTGGAGTGGCAGT	ATATGGTCGGGTTTAGATAAAGT
chr4	120661	AATTTTATATGGTCGCAAAGGT	ATTGTGCAATTCCACTCTCTCA
chr4	121186	AGGCTGCGCTAACTCTAA	GCGACTTGGAATTGTTGTTA
chr2L	5359054	AACGCAACCGATCGGAAC	GTGCTCCTTGTTCATCAGATAC
chrX	14826973	CAGACAGTGTTGTACAGCATA	CGAAAGAAACAGGCACGAATC
chrX	14952424	CAGTGCGGCAGGATATTCA	GGTACATTTAGAGCGGAGACA
chrX	16575567	GACCACGATTTTCCTGGAGTT	ACCTCGGCTTCGATCTGAAA
chrX	18064153	TAGAAGAATTTCGTGAGGGTAGT	TTTAAGCGGGTTTCGATCAACT
chrX	18095462	TTCCGCGAGGGCAGTAAA	GGGGAGGAAAAGGGCTATC
chr2L	5363749	TCCAAGCTTATACGCAATATGC	CTTGATCTTCGACAGCCACT
chrX	19159148	CCTATGGGCCGTCTGGT	GCATGCAATATTGTCGGTGGT
chrX	19228498	TATGGTGGCCTCATCAGTTGT	TGGAGGATCTCTCCTTGAGCT
chrX	19228555	CAACATGGTGGCCGAAAC	GGACATTCGTAGCCAACCT
chrX	19236040	GTTAGGTGTGCCCGGTAA	CACCATGTTGAGGAAGACTGT
chrX	19467749	GCTGTTTGGAGAGCTAGTAGA	CCAGCTCAACCATAACCTCAA
chrX	2006375	TCGGCCTTGATAGTATTTCACTT	TCAAATTGAACGTGCCAGAAC
chrX	20644469	ATATGGAGACCGATCAGGAAGA	CACGACGCACTAACCTAAATC
chrX	4970796	AAACACATCCAAGAGGGTGAA	AACCAGCTGATAAATCACTCAC
chrX	5123268	GCTGGGCTTCATCTGTGA	CATTGGCGGGTGTGTATATCC
chrX	6125391	GCACACATCTAAACGCAATTCT	GCGCTCCTCGAGATACACTT
chrX	641623	TGGTGGCCAGATTATCGTCAA	CAGGAGGGCCTGTCTGATAT
chrX	7632553	CGTTGGCCAATATCTCCAGTC	GCATCCGCAGACTGGTC
chrX	8036169	ATTCGAACGTAAAGTGAACTACT	AGCTATACGCACACGCACAC
chr2L	5364325	TATGTGGATCGTCGAGAAGGT	TTCTGATTGGCCTGCGAGAA
chrX	8132832	GTTTTAAAAGCATTCCAACCTC	AATTAAGGAAGTGTCCAAGCTTAA
chrX	8297352	TACTCGGGATTGCTCAAGTTT	GAGCGGAACCTACTTAAAAGAGA
chrX	8526473	TGGAGCAGCACCATCATC	GGCTGTATCTATGTGGGCTGTA
chrX	9171062	ATCCCAATGCGGTAGTGC	TGCTCGCAGTATTCCAGACA
chrX	9172609	CAACTCTGAGGTGCGAATCT	CGTCAGGGTTTCGTAGATACA
chr2L	6002057	ATTCACCCTTCGCTTTTGATC	AGCAACAAATTTGGCAACCTA
chr2L	6002117	TTCGGGACACACGTTGTATA	GCAACAAATTTGGCAACCTA
chr2L	8177946	ACTTCCACAAGCGCTTTA	CAAGTCTCGCACAGATGTCTC
chr2L	8178242	GTCAGCGAAGTCTGCGTAC	CTTGGTGAGACCAATCCACT
chr2L	8201337	CGTTCCCTGGGCCAATAC	CTTGCTCCTCATCTACCCATAT
chr2L	8201387	AATCCTGAGCATTTGCACTTC	TATTTTCCCGAAGCGTTACAT
chr2L	8201539	TTGGTAATCCTGGAGGATATAGT	AACGAGCATTCCCAGGGTAAA
chr2L	13218312	CTTGTTCCGGTAAAGGTGAT	CGCGCCGGAATATATCGAATT
chr2L	8224296	GGAACTGCTGCCCTACAAT	ATTGACCACATTCAAGTGCTGT
chr2R	10243025	TGCTCCCTAAGTGTCTAGAGTT	TTTCGGTTATTAGTCACTGTCA
chr2R	12002670	ACCCATATATGATTGGGATGAA	TGGTGAGCGTGTTAAAGGAAC
chr2R	12534996	GCCGAGCTGGTAGAGATCTT	AATCCAGACGCTGTAGGTT
chr2R	12535136	CCATCGCCCAAGCTGAA	GGACTTGCTCCACTTACTCTC
chr2R	15213814	GCAGTACGTGCCACAGTC	GCTGCTTGTTCTTGAAGGATC
chr2R	15326841	ATAGCAAGCGCAAGAAGAAAC	AAGCGTTCTAGCTCGGCTAA
chr2R	16532414	AAGAACGCTACTATGAGGTGGT	GTATTCGATGCGTGCTCATTC
chr2R	17222465	CAGACCCGTCTCCACTCTC	TTCTGTTTGAAGGGCGTCTT
chr2R	19287318	CTGCGCATCATCGTGTT	AATTGCTTGGTGGAGATCACT
chr2R	19378792	TGTAAGTCGGAGTGGAAAAGAC	ATGCATTATGAGTGCGCAAATC
chr2R	19938500	ACCGACGAGACAACTACCT	GCGATAGACTTTTCCGCATTT
chr2R	19939078	GCACCGAATACTGATGCTGAA	TGGTGAAAGCGAATGAACTCC
chr2R	20236427	CTTGCCACTAGCGTAAAGTACA	GGAGTACGCGTATCGAAGTT
chr2L	13305211	AGTATCCCATTGCCCACAC	CACTGGTGCGTCCAGTATC
chr2R	3988206	ACATTGCGTTTATCACCGTGTC	CCCATGGTCGACTGTTTAGAA
chr2R	6218292	TCCTGCAGTTGCTCCACT	GCAGAGTGGCTTCTTCTCTT
chr2R	9064745	GCCGTCGGCAACGTTTA	GCACATCCAACAGTGTGGTAA
chr2R	9064813	TGCCGACCACATACTTCTTT	TTACAGCAAACGCTCCTGT
chr2R	9404971	GCCCGCAATTGCAATGA	ACGCTCATATACTCCCCTAAC
chr2R	9945550	CACCATAACCACCACGATGT	AGTGGAGCTCACGAAATTAGA
chr3L	10685078	ATCGACGACAGGAAAAGTAA	TATATGCGATTATTGAATGGAGAGT
chr3L	16104037	AGATGGGCAAGATCAACTTT	GGCCCTTCATATGCATCTCTT
chr3L	16104689	CCAAGACATTCTATCAGCAGT	TTGGTTTGGATTGCCCTGAT
chr3L	16133495	TGCGGAAACCACTGGAGA	GAGGTGCCGCACAAATCT
chr3L	16708947	CCGGTTCTTCGGCATCA	GCATGGCCGGATGAGATT
chr3L	17590965	ATGATCTGCTAGCCAAAGAGAAT	CCGGAACTAGCTCCTCCTC
chr3L	1859290	ACAAACAAACCAACCGTTAC	CTCGATCATGTCGACCTACTGC
chr3L	20149876	TGCTACATCCGCGACCTTA	GCTGAGTGCATTAAGTAGTGTC
chr2L	13475990	CGGCGCCATGTTTGTTCC	CCTGTACACGCTGCACTTAC
chr3L	2259941	CCGCAACTTTGGAAAGCTCTT	TCGAATTGCGGCCTATTAACT
chr3L	5355746	AAAGATCGGATCGGAAGATTC	GATGTCCCGCCTAGAAATGAT
chr3L	7267566	CAGCTTCCGGTTGAGCT	GTCCCAAATGTCCAGGTGAA
chr3L	7823803	TTCATGGATCCGCAGAGTAA	TTGCCACTATTGTTGCCGTTA
chr3L	9885234	CTATATGACACCCGTCGCACT	TCTAACCTTGATGGCACACAT
chr3L	991394	CGGAAAGGGTGGATTTACGA	GAATATACAAATGCCCGCCTCT
chr3R	11891689	TAGGGCGATGCGCAAAGAA	CCACGAGGGAAACACTCTT
chr3R	13223272	CAACCTGACTCACCTGTCTGT	GATTTCTGGCGGAATAGTGCT
chr3R	1335970	GCCTGATCATCATCGAGGTCA	GATACCGGCGCTTGTCC
chr3R	1337784	TTGCAGCCGTTTAGTAACA	ATAGCAAATCCGGCCCAGAC
chr2L	13484558	TAGAAAAGCAGCCGACCAC	ACGTACTGATAGGCACAAAGA
chr3R	14180920	CCAAACGCTGGCCTGTC	CGGCAGATAGCTCCGTAC
chr3R	14181027	TCAATCTGCGGGGCTTCA	CTCGGATTCTGGAAGAGATGA
chr3R	1419821	GAAGCACCGAAATGGACCTA	GGTGTGAAAGCTGCACTTGA
chr3R	15863474	CACATCAAGAGGCCTAAGAGC	TCAATAGAACCATTTGGTCACT
chr3R	16852529	GTCAAACAGATCGTCGATGAA	CTCCATGTCCGATGTAATGGTC
chr3R	16854033	CATGTGACAAGTCCTGTTGAC	TTTGTAGAGCCGTTTTGTTCT
chr3R	16854365	ACTGAAGGCTTTTAGTGTAGT	CCAGTTCCGCCGATGTAAC
chr3R	16856809	ATCAATGCCACATCCATCAAT	AGTATAGTTGTAGCGCCTCTC
chr2L	16724571	ATTCATCGGTGGCCAAGGAC	GCGTACTCATCAAAGGAGCT
