# Supplementary material for: Genetic mapping uncovers cis-regulatory landscape of RNA editing
Source: Nat Commun. 2015 Sep 16;6:8194. doi: 10.1038/ncomms9194 (PMC4573499; doi:10.1038/ncomms9194)
Supplement: Supplementary Data 2 — RNA editing QTLs [file ncomms9194-s3.xlsx]

## Sheet: Primary edQTLs FDR 10%
Editing Chrom	Editing Position	edQTL (chrom:pos:ref:nonref)	p-value	Empirical p-value	Effect Size	Gene
chr2L	10311991	2L:10312002:A:C	1.64e-10	9.999e-05	0.01021	CG5385
chr2L	10745891	2L:10749757:A:T	1.556e-05	0.0032	0.03522	CG17124
chr2L	11159899	2L:11163612:G:A	0.0007961	0.1083	0.03083	Ca-beta
chr2L	11796345	2L:11796366:A:T	6.735e-13	9.999e-05	0.01856	crol
chr2L	11796346	2L:11796364:C:T	1.187e-08	9.999e-05	0.09344	crol
chr2L	11817766	2L:11827227:A:G	9.49e-06	0.0217	0.003021	Pde1c
chr2L	11817946	2L:11833237:G:T	2.614e-05	0.05169	0.01504	Pde1c
chr2L	13188337	2L:13186289:T:TA	6.734e-06	0.0002	0.118	CG16974
chr2L	13188408	2L:13186289:T:TA	2.555e-05	0.0008999	0.1092	CG16974
chr2L	13189312	2L:13188338:G:A	2.338e-09	9.999e-05	0.1121	CG16974
chr2L	13189314	2L:13186289:T:TA	2.439e-05	0.0013	0.02226	CG16974
chr2L	13218312	2L:13216400:A:G	0.003855	0.1268	0.007713	CG9426
chr2L	13299974	2L:13294047:T:C	0.0007964	0.128	0.005133	CG31729
chr2L	14083516	2L:14067827:T:TT	1.805e-05	0.0103	0.07142	nAcRalpha-34E
chr2L	14083517	2L:14067827:T:TT	2.849e-05	0.0158	0.06644	nAcRalpha-34E
chr2L	15651359	2L:15651648:A:G	7.017e-09	0.0005	0.06187	CG4587
chr2L	1609982	2L:1609941:A:G	3.128e-11	9.999e-05	0.02333	CG31935
chr2L	16174116	2L:16175281:A:T	6.113e-20	9.999e-05	0.05505	Ca-alpha1D
chr2L	16174138	2L:16178004:A:G	4.117e-05	0.0145	0.02236	Ca-alpha1D
chr2L	16174152	2L:16175281:A:T	8.611e-07	0.0004	0.03495	Ca-alpha1D
chr2L	16174153	2L:16178004:A:G	1.551e-06	9.999e-05	0.03022	Ca-alpha1D
chr2L	16174194	2L:16178004:A:G	3.515e-05	0.0133	0.02149	Ca-alpha1D
chr2L	16179245	2L:16178062:C:T	4.119e-05	0.012	0.02025	Ca-alpha1D
chr2L	16179463	2L:16180779:A:T	7.378e-05	0.0208	0.01452	Ca-alpha1D
chr2L	16312353	2L:16312359:C:T	2.528e-10	9.999e-05	0.003454	fzy
chr2L	16724571	2L:16726710:G:T	6.135e-06	0.0032	0.00824	VhaSFD
chr2L	16800107	2L:16799395:G:A	2.694e-05	0.0015	0.01527	Ugt36Bc
chr2L	16877800	2L:16877810:G:A	1.158e-08	9.999e-05	0.05726	CG31781
chr2L	17371342	2L:17375829:C:A	0.0002543	0.05769	0.01987	CG6860
chr2L	18182220	2L:18175977:T:C	2.455e-06	0.0006999	0.02086	CG7180
chr2L	18182223	2L:18182375:A:T	3.988e-07	0.0004	0.007864	CG7180
chr2L	19495999	2L:19493871:GCAAGCAG:G	0.002828	0.05349	0.000809	swm
chr2L	20872840	2L:20872520:G:A	1.077e-15	9.999e-05	0.08501	CG9339
chr2L	20872873	2L:20872520:G:A	3.904e-11	9.999e-05	0.006919	CG9339
chr2L	2785659	2L:2786208:A:T	7.589e-05	0.0319	0.002387	Syt1
chr2L	283707	2L:284283:C:T	5.364e-07	9.999e-05	0.03132	CG3625
chr2L	283720	2L:283729:T:C	8.918e-07	0.0002	0.004143	CG3625
chr2L	3503650	2L:3503677:C:A	8.669e-13	9.999e-05	0.02455	tim
chr2L	3762337	2L:3762537:C:T	2.79e-06	0.0007999	0.04687	CG31772
chr2L	3762371	2L:3762309:C:T	2.515e-09	9.999e-05	0.04149	CG31772
chr2L	4968572	2L:4968375:A:G	0.01819	0.1055	0.002334	CG8885
chr2L	4986257	2L:4982727:A:G	0.0002277	0.0354	0.01946	CG34126
chr2L	4986770	2L:4986624:G:A	0.0001478	0.0191	0.006922	CG34126
chr2L	4986891	2L:4983698:C:T	0.0001098	0.0169	0.01938	CG34126
chr2L	5185155	2L:5185178:C:A	1.061e-10	0.0002	0.03663	Msp-300
chr2L	6002057	2L:6001981:T:C	9.936e-26	9.999e-05	0.08632	Tsp26A
chr2L	6002101	2L:6002013:G:A	1.81e-13	9.999e-05	0.01272	Tsp26A
chr2L	6002117	2L:6001981:T:C	5.194e-12	9.999e-05	0.06904	Tsp26A
chr2L	6452387	2L:6453262:A:C	1.226e-10	9.999e-05	0.0467	retm
chr2L	6682191	2L:6681795:C:A	0.0005946	0.0406	0.01482	Nhe3
chr2L	6779407	2L:6779282:T:G	2.962e-08	9.999e-05	0.03935	nrv1
chr2L	7228779	2L:7240102:A:G	7.619e-05	0.033	0.02729	Ndae1
chr2L	7230012	2L:7235530:G:A	0.0001491	0.06159	0.01335	Ndae1
chr2L	7986277	2L:7986270:T:C	0.001015	0.0442	0.004749	CG7231
chr2L	8178242	2L:8177908:G:A	2.214e-05	0.0167	0.01852	CG8486
chr2L	8201337	2L:8202442:C:G	1.066e-05	0.0011	0.0103	CG8451
chr2L	8201387	2L:8202440:T:A	3.495e-06	0.0004	0.01082	CG8451
chr2L	8201539	2L:8201457:T:C	1.802e-17	9.999e-05	0.0229	CG8451
chr2L	9717707	2L:9721188:GCTGATTTTGCTGCTG:G	6.125e-05	0.0338	0.03454	Nckx30C
chr2R	10185499	2R:10185518:G:A	1.018e-08	9.999e-05	0.03755	Ih
chr2R	10243025	2R:10242420:A:G	0.001297	0.0287	0.03086	CG8613
chr2R	10243094	2R:10240324:G:A	0.002756	0.0461	0.01292	CG8613
chr2R	10471078	2R:10471085:C:A	8.923e-06	0.009199	0.0518	ttv
chr2R	10629097	2R:10632503:T:A	3.395e-06	0.0004	0.04209	CG12858
chr2R	11652804	2R:11655950:C:T	2.247e-05	0.0129	0.09588	Zasp52
chr2R	11662602	2R:11696717:A:AGAGATACAGATACAGATA	4.555e-05	0.0329	0.05259	Zasp52
chr2R	11759236	2R:11760017:A:G	0.01399	0.1005	0.001855	CG33464
chr2R	12002664	2R:11999915:C:T	0.0009295	0.07309	0.006584	Asph
chr2R	13262374	2R:13262546:G:A	2.978e-12	9.999e-05	0.04775	mbl
chr2R	13262562	2R:13262546:G:A	1.366e-11	9.999e-05	0.04644	mbl
chr2R	13262563	2R:13262546:G:A	6.058e-11	9.999e-05	0.02684	mbl
chr2R	15111141	2R:15089278:A:GC	0.0001989	0.1285	0.06165	hppy
chr2R	15213814	2R:15214389:C:A	0.001337	0.05379	0.06922	CG30127
chr2R	17203192	2R:17205234:C:A	0.00304	0.1143	0.006478	CG9485
chr2R	17222465	2R:17223616:T:C	1.313e-07	9.999e-05	0.01851	dom
chr2R	17508354	2R:17508054:G:T	2.911e-07	9.999e-05	0.08855	PTP-ER
chr2R	17508581	2R:17508054:G:T	6.723e-05	0.0017	0.03411	PTP-ER
chr2R	18279015	2R:18272119:C:T	0.0002999	0.06209	0.02442	CG13506
chr2R	18279023	2R:18277541:T:A	1.478e-12	9.999e-05	0.01064	CG13506
chr2R	18279039	2R:18278950:C:G	7.305e-16	9.999e-05	0.02404	CG13506
chr2R	19287273	2R:19284312:G:A	0.0001654	0.0147	0.01027	CG3520
chr2R	19378792	2R:19378862:G:A	1.632e-12	9.999e-05	0.09685	CG34372
chr2R	19894078	2R:19893861:G:T	4.296e-06	0.0019	0.01353	Unc-89
chr2R	20306770	2R:20307170:A:AA	8.156e-05	0.008899	0.257	prom
chr2R	20306773	2R:20307749:G:A	8.529e-05	0.009899	0.1172	prom
chr2R	20306785	2R:20306664:C:A	0.0005297	0.07269	0.0003737	prom
chr2R	20399839	2R:20401489:C:T	0.000449	0.0209	0.01635	Letm1
chr2R	20399841	2R:20401489:C:T	2.025e-05	0.0012	0.0302	Letm1
chr2R	20770274	2R:20770208:C:G	1.617e-06	9.999e-05	0.04881	NKAIN
chr2R	20773373	2R:20772560:A:G	5.005e-09	9.999e-05	0.01924	NKAIN
chr2R	20797921	2R:20798580:C:A	0.0003567	0.0235	0.0274	NaCP60E
chr2R	20798062	2R:20806851:T:A	0.0001539	0.0113	0.002064	NaCP60E
chr2R	20798275	2R:20793167:G:A	8.166e-05	0.007499	0.0141	NaCP60E
chr2R	20798298	2R:20799308:A:C	4.359e-06	0.0004	0.02285	NaCP60E
chr2R	20798337	2R:20798580:C:A	2.403e-07	9.999e-05	0.01957	NaCP60E
chr2R	20798346	2R:20798251:T:G	2.921e-09	9.999e-05	0.04753	NaCP60E
chr2R	20798584	2R:20800538:C:A	1.219e-06	0.0002	0.02422	NaCP60E
chr2R	20798632	2R:20800538:C:A	1.867e-08	9.999e-05	0.02799	NaCP60E
chr2R	20800371	2R:20807176:C:A	0.0001331	0.007999	0.02779	NaCP60E
chr2R	20802212	2R:20781796:C:T	0.001647	0.1088	0.0003052	NaCP60E
chr2R	20802225	2R:20782190:GGCCTCA:G	0.0003358	0.0262	0.09431	NaCP60E
chr2R	20802315	2R:20807176:C:A	0.001591	0.109	0.00414	NaCP60E
chr2R	20802317	2R:20783671:TT:T	0.0001255	0.008399	0.05548	NaCP60E
chr2R	20802352	2R:20800671:G:CATACATGC	0.001831	0.1214	0.01081	NaCP60E
chr2R	20802381	2R:20791778:C:T	6.494e-06	0.0005999	0.02759	NaCP60E
chr2R	20802387	2R:20783671:TT:T	0.001445	0.09569	0.04241	NaCP60E
chr2R	20883120	2R:20884866:T:C	3.912e-05	0.0045	0.01323	zip
chr2R	2819799	2R:2819805:A:T	4.142e-05	0.009399	0.009391	CG33558
chr2R	3701368	2R:3701286:A:G	0.003843	0.0324	0.01967	CG1882
chr2R	3988206	2R:3988027:C:A	0.007651	0.09879	0.009437	CG11210
chr2R	4764295	2R:4757727:T:G	4.016e-05	0.009299	0.007771	Rya-r44F
chr2R	4771195	2R:4771153:G:T	2.827e-10	9.999e-05	0.0337	Rya-r44F
chr2R	4771246	2R:4771153:G:T	5.446e-05	0.0121	0.004342	Rya-r44F
chr2R	4771250	2R:4771153:G:T	3.66e-08	9.999e-05	0.04232	Rya-r44F
chr2R	4772736	2R:4757819:C:T	0.0001317	0.0178	0.01971	Rya-r44F
chr2R	4772889	2R:4759050:G:T	0.000348	0.06729	0.001142	Rya-r44F
chr2R	4791178	2R:4791695:G:A	7.093e-08	9.999e-05	0.006863	Ggamma1
chr2R	4791179	2R:4791173:G:A	8.863e-09	9.999e-05	0.01603	Ggamma1
chr2R	4791185	2R:4791695:G:A	7.977e-07	0.0002	0.02168	Ggamma1
chr2R	5611068	2R:5608487:A:G	5.572e-06	0.0015	0.00405	CG42347
chr2R	5611069	2R:5608497:T:C	7.095e-09	9.999e-05	0.0103	CG42347
chr2R	5611072	2R:5608882:G:T	5.977e-06	0.0014	0.002904	CG42347
chr2R	5771665	2R:5771918:T:C	3.582e-12	9.999e-05	0.01176	CG1513
chr2R	5771666	2R:5771918:T:C	9.002e-16	9.999e-05	0.01126	CG1513
chr2R	5929235	2R:5928983:A:T	1.07e-29	9.999e-05	0.4404	CG34220
chr2R	6168385	2R:6168529:G:A	3.939e-15	9.999e-05	0.02339	CAP
chr2R	6168410	2R:6168396:A:G	1.278e-07	9.999e-05	0.005715	CAP
chr2R	6168423	2R:6168529:G:A	1.255e-09	9.999e-05	0.01142	CAP
chr2R	6168493	2R:6165905:G:A	9.697e-07	0.0005	0.03014	CAP
chr2R	6218292	2R:6218301:T:C	1.189e-09	9.999e-05	0.1353	CG42732
chr2R	6498966	2R:6501008:A:T	0.0001364	0.1195	0.03218	psq
chr2R	7335106	2R:7337784:G:A	0.0005094	0.06779	0.01732	qvr
chr2R	7335128	2R:7332597:C:T	6.681e-05	0.007299	0.01708	qvr
chr2R	7335497	2R:7331151:T:C	0.0004062	0.0493	0.004043	qvr
chr2R	7337823	2R:7337784:G:A	3.735e-06	0.0005	0.03327	qvr
chr2R	7337842	2R:7337784:G:A	1.075e-06	0.0002	0.0134	qvr
chr2R	8336228	2R:8336253:C:T	1.113e-08	9.999e-05	0.007509	Dyb
chr2R	8336339	2R:8331277:A:T	1.146e-05	0.0034	0.004128	Dyb
chr2R	8646087	2R:8645399:G:C	0.006055	0.1253	0.0156	Dgkepsilon
chr2R	9064745	2R:9067191:T:G	2.999e-06	0.0003	0.004924	CG17724
chr2R	9064746	2R:9066397:ATTCGAA:T	2.454e-05	0.0031	0.01326	CG17724
chr2R	9064813	2R:9066397:ATTCGAA:T	3.032e-05	0.0037	0.02271	CG17724
chr2R	9404971	2R:9404678:C:T	0.0001444	0.07299	0.0184	Vmat
chr2R	9697048	2R:9703868:T:A	0.0001099	0.0232	0.005676	stj
chr2R	9697052	2R:9693773:A:C	2.368e-15	9.999e-05	0.0764	stj
chr2R	9697112	2R:9693773:A:C	8.657e-13	9.999e-05	0.04269	stj
chr2R	9697467	2R:9694453:AA:C	5.282e-06	0.0007999	0.04328	stj
chr2R	9697704	2R:9693773:A:C	7.089e-09	9.999e-05	0.03937	stj
chr2R	9704614	2R:9698348:G:A	0.00049	0.07729	0.03055	stj
chr2R	9704629	2R:9705861:A:C	0.000986	0.1326	0.008481	stj
chr2R	9704882	2R:9704591:G:A	1.076e-10	9.999e-05	0.01232	stj
chr2R	9704884	2R:9704591:G:A	1.501e-10	9.999e-05	0.107	stj
chr2R	9704898	2R:9704616:G:A	4.549e-11	9.999e-05	0.004383	stj
chr2R	9775055	2R:9770464:G:A	1.866e-06	0.0026	0.003998	shot
chr2R	9775056	2R:9762633:T:C	1.417e-05	0.0216	0.004696	shot
chr2R	9775061	2R:9774963:A:G	1.271e-06	0.0024	0.02242	shot
chr2R	9781348	2R:9781407:C:T	1.99e-07	0.0005999	0.003026	shot
chr2R	9945550	2R:9944835:T:A	3.103e-10	9.999e-05	0.01893	mam
chr3L	10685078	3L:10685243:A:C	0.0009968	0.0316	0.04862	CG11811
chr3L	11168868	3L:11169006:A:G	7.467e-08	9.999e-05	0.1023	CG14142
chr3L	11168869	3L:11168196:T:G	8.842e-07	0.0002	0.01416	CG14142
chr3L	11168876	3L:11168994:T:C	1.79e-09	9.999e-05	0.06513	CG14142
chr3L	11168895	3L:11169006:A:G	3.8e-08	9.999e-05	0.09112	CG14142
chr3L	11218378	3L:11218302:G:C	0.0005718	0.1315	0.008977	CG42671
chr3L	11676655	3L:11676646:A:G	7.423e-23	9.999e-05	0.01212	TfIIEalpha
chr3L	13013548	3L:13015415:T:A	1.437e-08	9.999e-05	0.03083	CG11255
chr3L	16133495	3L:16133442:C:T	1.796e-10	9.999e-05	0.01439	CG5151
chr3L	16708947	3L:16716896:A:T	0.002139	0.1438	0.02628	Dab
chr3L	16992953	3L:16992848:G:A	1.178e-07	9.999e-05	0.122	CG3764
chr3L	1859290	3L:1859700:G:C	0.0001883	0.008499	0.005922	R
chr3L	19276299	3L:19276253:T:GGGGA	3.612e-28	9.999e-05	0.02639	CG9619
chr3L	19276300	3L:19276253:T:GGGGA	3.34e-17	9.999e-05	0.04198	CG9619
chr3L	19276365	3L:19280166:T:TCGCGAGCTGACATT	0.000872	0.06069	0.01844	CG9619
chr3L	19579845	3L:19579846:C:T	6.599e-07	9.999e-05	0.01275	CG9330
chr3L	20372778	3L:20372959:C:T	7.824e-12	9.999e-05	0.01659	RhoBTB
chr3L	2125484	3L:2125459:C:G	6.438e-10	9.999e-05	0.01532	zormin
chr3L	2125496	3L:2126188:C:G	3.313e-12	9.999e-05	0.02043	zormin
chr3L	2126093	3L:2125459:C:G	3.42e-08	9.999e-05	0.02656	zormin
chr3L	21327037	3L:21325573:G:T	9.498e-14	9.999e-05	0.1237	Rab26
chr3L	2134648	3L:2134202:A:T	4.353e-11	9.999e-05	0.01776	zormin
chr3L	2134649	3L:2134632:A:G	6.469e-10	9.999e-05	0.03251	zormin
chr3L	2665990	3L:2665557:A:T	1.933e-06	0.0002	0.09073	CG16976
chr3L	2925255	3L:2923979:C:T	0.0001813	0.1383	0.02262	Shab
chr3L	2941312	3L:2911100:T:TC	7.084e-05	0.05799	0.01588	Shab
chr3L	2941396	3L:2949842:A:T	0.0001503	0.111	0.03355	Shab
chr3L	3086223	3L:3079181:T:C	0.0005622	0.09559	0.01053	CG11486
chr3L	4198341	3L:4198472:C:T	4.412e-06	0.0004	0.08928	CG1308
chr3L	4369184	3L:4375330:A:C	0.00034	0.07269	0.01479	DopEcR
chr3L	4590685	3L:4590664:TGCTG:T	5.711e-07	0.0002	0.1184	CG42540
chr3L	4590708	3L:4590664:TGCTG:T	6.647e-09	9.999e-05	0.1769	CG42540
chr3L	4590709	3L:4590664:TGCTG:T	3.161e-14	9.999e-05	0.1587	CG42540
chr3L	5739872	3L:5739968:T:A	7.641e-12	9.999e-05	0.02646	sif
chr3L	6942780	3L:6943223:T:A	3.474e-11	9.999e-05	0.008342	CG10077
chr3L	6942783	3L:6943223:T:A	4.121e-10	9.999e-05	0.003037	CG10077
chr3L	6942788	3L:6947407:G:A	0.002198	0.1304	0.004605	CG10077
chr3L	6942790	3L:6943223:T:A	2.992e-07	0.0002	0.008231	CG10077
chr3L	6943210	3L:6943223:T:A	0.0001489	0.008399	0.007074	CG10077
chr3L	6943212	3L:6943223:T:A	1.87e-20	9.999e-05	0.02482	CG10077
chr3L	6947854	3L:6947783:G:C	1.377e-06	9.999e-05	0.01677	CG10077
chr3L	7647772	3L:7646910:T:A	0.0001168	0.0027	0.01997	CG7492
chr3L	7659663	3L:7659666:C:T	5.378e-21	9.999e-05	0.0122	Ank2
chr3L	7659736	3L:7657022:G:A	1.48e-07	0.0005	0.02772	Ank2
chr3L	7921746	3L:7927766:A:G	2.723e-05	0.0037	0.001259	syd
chr3L	7921782	3L:7927333:C:T	3.973e-05	0.005599	0.009241	syd
chr3L	8733120	3L:8733311:A:G	6.192e-05	0.0139	0.006863	Prm
chr3L	8733195	3L:8727246:C:A	0.0002824	0.06129	0.009321	Prm
chr3L	9148285	3L:9154899:CTTTTTTTT:C	0.0002019	0.08899	0.1254	Rdl
chr3L	9662076	3L:9642470:A:C	8.715e-05	0.07449	0.01678	fry
chr3L	9826391	3L:9826547:C:A	3.822e-15	9.999e-05	0.02199	CG33205
chr3L	9826394	3L:9826547:C:A	1.225e-15	9.999e-05	0.04227	CG33205
chr3L	9826400	3L:9823246:CCC:C	0.0001097	0.0449	0.03852	CG33205
chr3L	9826401	3L:9825397:T:A	5.766e-09	9.999e-05	0.03453	CG33205
chr3L	9826406	3L:9825595:G:A	1.857e-12	9.999e-05	0.007617	CG33205
chr3L	9826420	3L:9825983:T:G	0.0003788	0.1418	0.00217	CG33205
chr3L	9826463	3L:9823288:C:G	1.109e-06	0.0004	0.007911	CG33205
chr3L	9826464	3L:9825589:C:A	8.579e-08	9.999e-05	0.01296	CG33205
chr3L	9826469	3L:9826443:A:T	7.144e-06	0.0026	0.03076	CG33205
chr3L	9826470	3L:9827120:A:T	3.817e-06	0.0017	0.01008	CG33205
chr3L	9826557	3L:9826547:C:A	2.497e-25	9.999e-05	0.009204	CG33205
chr3L	9826559	3L:9824780:C:A	7.272e-05	0.0265	0.05854	CG33205
chr3L	9826584	3L:9826434:T:C	6.909e-16	9.999e-05	0.02928	CG33205
chr3L	9826587	3L:9826547:C:A	1.056e-15	9.999e-05	0.01455	CG33205
chr3L	9860438	3L:9863457:A:G	7.187e-05	0.0039	0.01808	CG8108
chr3L	9885234	3L:9884833:T:C	6.075e-08	9.999e-05	0.02964	CalpB
chr3L	991441	3L:991445:T:C	1.951e-25	9.999e-05	0.1573	CG13908
chr3R	10485581	3R:10485575:G:A	2.871e-19	9.999e-05	0.03071	CG3508
chr3R	1062050	3R:1061991:T:C	3.629e-07	9.999e-05	0.01361	retinophilin
chr3R	1062051	3R:1061877:A:C	7.229e-07	9.999e-05	0.01763	retinophilin
chr3R	1062054	3R:1062116:T:C	4.377e-05	0.0002	0.01811	retinophilin
chr3R	1062097	3R:1061877:A:C	7.511e-07	9.999e-05	0.02952	retinophilin
chr3R	1062100	3R:1062116:T:C	4.429e-05	0.0004	0.0273	retinophilin
chr3R	11891689	3R:11892395:C:T	0.003327	0.09619	0.06092	CG10185
chr3R	11922387	3R:11903094:C:T	9.174e-05	0.0159	0.02021	Mhcl
chr3R	11922390	3R:11915228:A:G	0.0007371	0.1068	0.02302	Mhcl
chr3R	123226	3R:119580:T:C	0.0002755	0.0119	0.01726	cpx
chr3R	123240	3R:119580:T:C	0.0009609	0.0469	0.01593	cpx
chr3R	1281800	3R:1255523:C:T	0.0001477	0.0204	0.1358	CG14669
chr3R	1335970	3R:1336894:C:A	0.0001132	0.0045	0.04563	Nmdar1
chr3R	13708487	3R:13709396:G:T	3.018e-06	0.0013	0.1806	Rim
chr3R	13708488	3R:13714126:T:C	5.324e-07	9.999e-05	0.03932	Rim
chr3R	13708492	3R:13709396:G:T	0.000197	0.09209	0.009646	Rim
chr3R	14180896	3R:14180059:G:A	0.003566	0.09599	0.02905	CG15803
chr3R	1419821	3R:1419474:T:TTT	0.01144	0.08149	0.007101	Vha26
chr3R	14733521	3R:14733618:T:C	0.001583	0.06489	0.007246	endoA
chr3R	1476073	3R:1474820:A:G	0.0002971	0.002	0.01762	sec23
chr3R	14796401	3R:14797512:C:T	3.126e-05	0.005799	0.006484	CG42613
chr3R	14796414	3R:14796583:A:C	5.439e-07	9.999e-05	0.01873	CG42613
chr3R	15056818	3R:15056823:G:A	3.252e-07	9.999e-05	0.04055	unc79
chr3R	15056819	3R:15056823:G:A	2.639e-08	9.999e-05	0.1005	unc79
chr3R	15056822	3R:15056823:G:A	3.736e-08	9.999e-05	0.0228	unc79
chr3R	15063919	3R:15063854:G:T	1.419e-05	0.004	0.04744	unc79
chr3R	15579485	3R:15579425:C:A	4.13e-06	0.0033	0.05475	GluClalpha
chr3R	15579486	3R:15565640:A:G	3.891e-06	0.0024	0.03871	GluClalpha
chr3R	15863474	3R:15878656:C:T	1.889e-12	9.999e-05	0.06349	CG17193
chr3R	16790050	3R:16797067:C:T	0.0001318	0.0369	0.01153	Atpalpha
chr3R	16790759	3R:16775503:T:C	1.623e-05	0.0046	0.00164	Atpalpha
chr3R	16790799	3R:16793791:A:G	0.000286	0.08539	0.001734	Atpalpha
chr3R	16844310	3R:16846087:G:C	0.0001314	0.0023	0.05331	Rlip
chr3R	16844318	3R:16844864:G:T	0.0003317	0.008299	0.05289	Rlip
chr3R	16844382	3R:16846087:G:C	0.004861	0.1191	0.02706	Rlip
chr3R	16844414	3R:16844850:GAAGTCATAGCTC:G	2.881e-05	0.0011	0.003386	Rlip
chr3R	16844415	3R:16844864:G:T	1.661e-05	0.0005999	0.06752	Rlip
chr3R	16844511	3R:16845102:T:C	9.3e-05	0.0016	0.02157	Rlip
chr3R	16844526	3R:16845189:A:G	0.0008921	0.021	0.01489	Rlip
chr3R	16846284	3R:16846035:G:A	5.997e-07	9.999e-05	0.24	Rlip
chr3R	16852418	3R:16866514:C:T	1.922e-06	0.0006999	0.02698	Dhc93AB
chr3R	16854033	3R:16866683:C:T	7.137e-08	9.999e-05	0.05167	Dhc93AB
chr3R	16854365	3R:16867461:A:G	1.134e-09	9.999e-05	0.08625	Dhc93AB
chr3R	16856809	3R:16867461:A:G	3.605e-05	0.0047	0.02855	Dhc93AB
chr3R	16857620	3R:16867719:A:G	7.653e-08	9.999e-05	0.08032	Dhc93AB
chr3R	16857660	3R:16867719:A:G	1.53e-06	0.0005999	0.05753	Dhc93AB
chr3R	16858518	3R:16867719:A:G	0.0004668	0.08429	0.02003	Dhc93AB
chr3R	16859646	3R:16853215:G:A	0.0004373	0.07649	0.02477	Dhc93AB
chr3R	16859660	3R:16867719:A:G	1.346e-07	9.999e-05	0.0433	Dhc93AB
chr3R	16859877	3R:16867461:A:G	1.472e-05	0.0018	0.07263	Dhc93AB
chr3R	16860925	3R:16866514:C:T	8.504e-07	0.0002	0.04318	Dhc93AB
chr3R	16861033	3R:16866643:A:T	7.201e-06	0.0021	0.06622	Dhc93AB
chr3R	16866029	3R:16861552:A:G	0.0001762	0.027	0.05379	Dhc93AB
chr3R	17168189	3R:17166424:T:A	0.0002414	0.05099	0.01557	CG16791
chr3R	19557457	3R:19557364:G:A	0.0006716	0.0181	0.00112	Rpn9
chr3R	19674259	3R:19672614:C:T	2.562e-05	0.008799	0.02629	CG34355
chr3R	19808079	3R:19808150:G:A	6.435e-13	9.999e-05	0.02959	CG31140
chr3R	19929436	3R:19900751:G:T	2.869e-05	0.0257	0.01525	Syx1A
chr3R	20227367	3R:20227260:A:G	1.315e-05	0.0147	0.01805	nAcRalpha-96Aa
chr3R	20501385	3R:20492805:G:T	1.047e-05	0.007699	0.03047	slo
chr3R	20532273	3R:20503826:C:T	3.215e-06	0.0027	0.02698	slo
chr3R	20533205	3R:20527359:C:T	2.541e-05	0.0162	0.005152	slo
chr3R	20533418	3R:20533219:T:G	2.639e-07	0.0002	0.0184	slo
chr3R	20533545	3R:20494896:C:T	6.995e-05	0.05389	0.001367	slo
chr3R	20950991	3R:20949489:G:A	0.0003904	0.005099	0.032	vig2
chr3R	21791353	3R:21792114:G:A	1.418e-23	9.999e-05	0.0647	boss
chr3R	22101103	3R:22101148:C:A	1.009e-18	9.999e-05	0.07343	CG6154
chr3R	23498846	3R:23501931:G:A	0.0006503	0.1255	0.0009167	CG18437
chr3R	23498893	3R:23498549:C:T	4.973e-10	9.999e-05	0.025	CG18437
chr3R	23498894	3R:23498549:C:T	7.169e-15	9.999e-05	0.09672	CG18437
chr3R	23499010	3R:23501144:C:T	4.159e-13	9.999e-05	0.02913	CG18437
chr3R	23499011	3R:23498802:A:G	1.644e-10	9.999e-05	0.04361	CG18437
chr3R	23500290	3R:23499447:T:C	0.0004299	0.07519	0.05402	CG18437
chr3R	23500583	3R:23499952:G:T	0.0005347	0.1183	0.004184	CG18437
chr3R	23500584	3R:23499562:T:A	6.917e-05	0.0174	0.003835	CG18437
chr3R	23500629	3R:23490044:A:G	0.0007558	0.1335	0.07204	CG18437
chr3R	23762174	3R:23763001:G:A	0.001087	0.0366	0.01271	Mes-4
chr3R	24424516	3R:24424518:G:A	3.595e-10	9.999e-05	0.05018	Noa36
chr3R	25324123	3R:25324118:G:T	3.104e-08	9.999e-05	0.03132	CG2010
chr3R	26872226	3R:26872321:C:CA	3.29e-12	9.999e-05	0.198	CanA1
chr3R	26872227	3R:26872321:C:CA	1.459e-10	9.999e-05	0.04064	CanA1
chr3R	26872327	3R:26868544:C:A	5.352e-06	0.0008999	0.01161	CanA1
chr3R	27667009	3R:27661807:C:T	0.0003466	0.0217	0.007173	RhoGAP100F
chr3R	27669937	3R:27668532:G:A	1.491e-06	9.999e-05	0.02099	RhoGAP100F
chr3R	27669941	3R:27664144:A:G	9.129e-10	9.999e-05	0.006545	RhoGAP100F
chr3R	27670470	3R:27670347:G:C	2.028e-07	0.0002	0.03428	RhoGAP100F
chr3R	319616	3R:319618:G:C	2.323e-07	0.0002	0.2155	CG34357
chr3R	3848991	3R:3853676:C:T	6.618e-05	0.007599	0.01517	CG2747
chr3R	4067757	3R:4067100:G:C	0.001034	0.019	0.02602	CG9636
chr3R	4563532	3R:4564682:G:A	0.0005366	0.0437	0.007597	CG9801
chr3R	4662759	3R:4666009:C:T	2.387e-13	9.999e-05	0.007769	pyd
chr3R	4662906	3R:4662631:C:T	1.365e-15	9.999e-05	0.1138	pyd
chr3R	4662913	3R:4662631:C:T	2.618e-15	9.999e-05	0.09609	pyd
chr3R	4663337	3R:4663317:T:C	3.043e-17	9.999e-05	0.009323	pyd
chr3R	482227	3R:480867:G:A	2.796e-10	9.999e-05	0.03668	CG12001
chr3R	5274244	3R:5274312:C:CAT	0.0002101	0.05839	0.06893	ps
chr3R	528296	3R:530572:A:T	3.485e-08	9.999e-05	0.04255	CG31531
chr3R	5484205	3R:5480011:A:G	0.0003786	0.06099	0.01424	CG9492
chr3R	5492569	3R:5496215:A:AGG	3.815e-06	0.0004	0.1331	CG9492
chr3R	5595147	3R:5595459:T:A	1.309e-08	9.999e-05	0.07702	CG8481
chr3R	6071146	3R:6070975:G:T	4.505e-09	9.999e-05	0.04363	CG42795
chr3R	6071147	3R:6071968:A:G	0.003042	0.1464	0.03226	CG42795
chr3R	6071158	3R:6070975:G:T	6.948e-07	9.999e-05	0.01049	CG42795
chr3R	6410574	3R:6394519:G:A	6.099e-05	0.06879	0.00123	hth
chr3R	6410642	3R:6410655:T:G	9.32e-07	0.0011	0.01549	hth
chr3R	6410657	3R:6410655:T:G	7.869e-12	9.999e-05	0.01265	hth
chr3R	7217253	3R:7215503:A:T	9.633e-05	0.0116	0.008604	pros
chr3R	7990069	3R:7990072:G:C	3.788e-17	9.999e-05	0.1085	Cpn
chr3R	8343173	3R:8356904:TT:T	0.0005009	0.13	0.02331	Octbeta3R
chr3R	8343182	3R:8357943:C:T	0.0005108	0.124	0.03715	Octbeta3R
chr3R	8343183	3R:8370286:A:C	0.0002434	0.06509	0.008951	Octbeta3R
chr3R	9518314	3R:9518268:C:A	4.156e-14	9.999e-05	0.0551	flfl
chr4	1155487	4:1154210:C:T	0.0001084	0.0032	0.02031	CG11155
chr4	787813	4:769960:A:G	0.002495	0.1432	0.01253	bt
chrX	10123252	X:10123244:G:A	4.314e-07	9.999e-05	0.005639	CG34408
chrX	11598212	X:11598129:A:G	4.984e-05	0.0029	0.01173	PhKgamma
chrX	11833797	X:11833885:A:G	0.0001724	0.09609	0.02171	cac
chrX	11833801	X:11834058:A:G	2.157e-06	0.0012	0.01363	cac
chrX	11843915	X:11845837:G:A	0.0002039	0.1137	0.03746	cac
chrX	11863002	X:11861396:G:A	3.95e-05	0.0213	0.02142	cac
chrX	12480092	X:12480059:G:A	1.63e-17	9.999e-05	0.0198	LIMK1
chrX	1267379	X:1267371:C:A	0.0002207	0.0023	0.04426	CG3056
chrX	1267561	X:1266872:T:A	0.001059	0.0112	0.04426	CG3056
chrX	1267622	X:1267371:C:A	4.871e-06	9.999e-05	0.04574	CG3056
chrX	1267635	X:1267371:C:A	4.872e-06	9.999e-05	0.03005	CG3056
chrX	1267637	X:1267371:C:A	4.883e-06	9.999e-05	0.02732	CG3056
chrX	1267737	X:1267371:C:A	0.0002366	0.003	0.01419	CG3056
chrX	1272128	X:1272323:G:C	0.00235	0.0289	0.01259	SNF1A
chrX	1272311	X:1272323:G:C	3.588e-10	9.999e-05	0.08401	SNF1A
chrX	1272312	X:1272332:C:G	2.452e-10	9.999e-05	0.2012	SNF1A
chrX	1272317	X:1272323:G:C	4.711e-10	9.999e-05	0.2106	SNF1A
chrX	1272511	X:1272323:G:C	2.317e-07	9.999e-05	0.02697	SNF1A
chrX	13607572	X:13608322:T:A	0.0006019	0.06239	0.0186	CG32627
chrX	13607573	X:13608322:T:A	0.0002479	0.0291	0.02014	CG32627
chrX	13607590	X:13593877:AT:A	0.000463	0.049	0.03374	CG32627
chrX	13608022	X:13608065:A:ATA	4.594e-09	9.999e-05	0.02698	CG32627
chrX	13608063	X:13608065:A:ATA	5.37e-13	9.999e-05	0.07554	CG32627
chrX	14166125	X:14167643:C:A	0.0008118	0.07529	0.1296	na
chrX	14723854	X:14723771:C:T	5.7e-12	9.999e-05	0.03659	CG14408
chrX	14826973	X:14827054:A:ACTGCCTATCGTCTATAGCC	1.387e-13	9.999e-05	0.0229	Flo-2
chrX	14893901	X:14893544:ACA:A	8.006e-06	0.0026	0.04281	eag
chrX	14893957	X:14895127:T:A	3.318e-07	0.0002	0.02054	eag
chrX	14893971	X:14883303:C:T	0.0001652	0.05259	0.01049	eag
chrX	14894656	X:14880130:A:G	0.0003516	0.09639	0.02186	eag
chrX	14952424	X:14952360:T:C	2.215e-06	0.0014	0.1766	hiw
chrX	14992526	X:15000011:A:AA	0.0008099	0.09809	0.01788	rab3-GEF
chrX	14992625	X:14997141:C:T	0.0001277	0.018	0.08461	rab3-GEF
chrX	16358752	X:16359147:C:G	3.743e-05	0.0206	0.01835	para
chrX	16365352	X:16360828:A:G	1.151e-05	0.006899	0.03504	para
chrX	16369671	X:16373144:A:T	0.0002631	0.1393	0.01272	para
chrX	1675873	X:1676704:A:C	1.372e-05	0.0004	0.0216	Adar
chrX	16828351	X:16815239:TTA:T	0.000314	0.1214	0.0379	CG4928
chrX	17846749	X:17846006:C:T	4.057e-06	0.0034	0.009935	Sh
chrX	17846750	X:17846006:C:T	2.492e-06	0.0021	0.01018	Sh
chrX	18064143	X:18057023:C:G	0.0003869	0.07589	0.007486	Frq1
chrX	18064144	X:18051411:T:G	0.0003009	0.05919	0.007573	Frq1
chrX	18064159	X:18060853:A:C	0.0003274	0.06649	0.02193	Frq1
chrX	18095480	X:18096502:T:G	7.5e-09	9.999e-05	0.009263	Frq2
chrX	18095516	X:18091718:A:C	8.178e-07	9.999e-05	0.00457	Frq2
chrX	19228555	X:19232142:A:C	2.661e-08	9.999e-05	0.02552	gfA
chrX	19236040	X:19236222:A:T	4.299e-05	0.0173	0.02051	gfA
chrX	19535621	X:19535691:T:C	8.803e-12	9.999e-05	0.08656	CG12237
chrX	2006375	X:2006588:A:T	4.8e-22	9.999e-05	0.09089	csw
chrX	2006384	X:2006625:G:T	2.053e-20	9.999e-05	0.01006	csw
chrX	2006389	X:2006588:A:T	1.152e-21	9.999e-05	0.07795	csw
chrX	21500445	X:21500355:C:A	2.292e-13	9.999e-05	0.01695	DIP1
chrX	21500446	X:21500230:T:A	1.545e-10	9.999e-05	0.009321	DIP1
chrX	21500455	X:21500128:C:G	8.917e-11	9.999e-05	0.02404	DIP1
chrX	21500470	X:21499350:T:G	0.003277	0.1288	0.003591	DIP1
chrX	21500480	X:21500128:C:G	1.101e-09	9.999e-05	0.02158	DIP1
chrX	21500535	X:21499350:T:G	2.045e-09	9.999e-05	0.02111	DIP1
chrX	21500752	X:21499329:C:T	3.768e-06	0.0005999	0.01423	DIP1
chrX	21500753	X:21498819:A:C	0.0001507	0.007999	0.01126	DIP1
chrX	21500754	X:21498443:C:T	5.588e-05	0.0032	0.00981	DIP1
chrX	21500755	X:21500355:C:A	1.449e-05	0.0013	0.004247	DIP1
chrX	21500762	X:21497897:A:G	2.41e-09	9.999e-05	0.009277	DIP1
chrX	21500764	X:21498819:A:C	3.55e-06	0.0003	0.01587	DIP1
chrX	21500765	X:21498819:A:C	0.001782	0.07579	0.003537	DIP1
chrX	21904549	X:21901458:A:C	1.06e-10	9.999e-05	0.02516	l(1)G0196
chrX	21904562	X:21906604:T:C	0.0004966	0.1303	0.009851	l(1)G0196
chrX	21904571	X:21906974:T:A	7.579e-07	0.0004	0.009338	l(1)G0196
chrX	3847283	X:3845342:T:A	3.109e-05	0.0007999	0.005306	Vap-33-1
chrX	3847297	X:3847502:C:A	4.498e-14	9.999e-05	0.02603	Vap-33-1
chrX	3847324	X:3847329:G:A	3.842e-29	9.999e-05	0.03316	Vap-33-1
chrX	4970796	X:4970308:G:A	1.155e-07	9.999e-05	0.01889	CG32767
chrX	5524147	X:5523229:T:TCAGAAAGT	0.0004945	0.1384	0.01949	CG42492
chrX	5525059	X:5528969:G:A	6.458e-05	0.019	0.02541	CG42492
chrX	5525062	X:5530061:C:T	0.0004868	0.1339	0.005256	CG42492
chrX	5525081	X:5532124:ATTGTA:A	0.0001349	0.041	0.01888	CG42492
chrX	6002728	X:6007239:C:T	0.0002377	0.06649	0.002653	Ca-alpha1T
chrX	6125391	X:6125036:AT:A	9.718e-12	9.999e-05	0.009242	CG14446
chrX	6258900	X:6257762:C:T	0.006174	0.07329	0.001341	swa
chrX	641623	X:640710:C:T	3.424e-06	0.0006999	0.03783	sdk
chrX	8132832	X:8129484:G:A	7.437e-09	0.0002	0.005217	sdt
chrX	8526473	X:8535115:T:A	4.943e-07	9.999e-05	0.04662	oc
chrX	9171062	X:9171160:G:T	5.092e-11	9.999e-05	0.04875	c11.1
chrX	9172609	X:9172695:A:G	1.837e-18	9.999e-05	0.04827	c11.1

## Sheet: Secondary edQTLs FDR 10%
Editing Chrom	Editing Position	edQTL (chrom:pos:ref:nonref)	p-value	Empirical p-value	Effect Size	Gene
chr2L	11796345	2L:11796364:C:T	3.162e-08	9.999e-05	0.0258	crol
chr2L	13188408	2L:13188251:T:C	3.292e-05	0.0017	0.03188	CG16974
chr2L	13189312	2L:13186289:T:TA	0.0001277	0.007399	0.09876	CG16974
chr2L	1609982	2L:1609760:C:T	3.521e-06	0.0017	0.03205	CG31935
chr2L	16174116	2L:16175256:G:A	2.022e-06	0.0004	0.02632	Ca-alpha1D
chr2L	16174138	2L:16176451:T:C	9.809e-05	0.0334	0.03287	Ca-alpha1D
chr2L	16174152	2L:16178004:A:G	9.384e-05	0.0308	0.02434	Ca-alpha1D
chr2L	16179245	2L:16178275:C:G	8.273e-05	0.0249	0.02014	Ca-alpha1D
chr2L	16877800	2L:16873472:T:C	3.32e-06	0.0007999	0.04796	CG31781
chr2L	18182220	2L:18177855:G:T	9.423e-05	0.0365	0.02332	CG7180
chr2L	20872840	2L:20873739:A:T	2.133e-16	9.999e-05	0.04852	CG9339
chr2L	283707	2L:285589:C:A	1.333e-08	9.999e-05	0.0459	CG3625
chr2L	4986257	2L:4983698:C:T	0.0001222	0.0193	0.02765	CG34126
chr2L	6002101	2L:6000726:G:T	9.666e-09	9.999e-05	0.007646	Tsp26A
chr2L	6452387	2L:6453808:G:A	9.514e-05	0.0131	0.04307	retm
chr2L	6779407	2L:6779295:G:C	3.036e-08	9.999e-05	0.05803	nrv1
chr2L	8178242	2L:8181162:C:T	9.763e-05	0.06059	0.01363	CG8486
chr2L	8201539	2L:8205006:A:T	0.0001168	0.007599	0.008489	CG8451
chr2L	9717707	2L:9725401:G:T	1.377e-05	0.007099	0.02411	Nckx30C
chr2R	10471078	2R:10467979:C:T	2.265e-05	0.0241	0.06898	ttv
chr2R	10629097	2R:10629137:G:A	0.0002164	0.0269	0.06764	CG12858
chr2R	13262374	2R:13249292:A:G	1.16e-07	0.0006999	0.06534	mbl
chr2R	13262562	2R:13261695:C:T	5.073e-07	0.0006999	0.1093	mbl
chr2R	13262563	2R:13258363:A:T	2.357e-06	0.0035	0.0242	mbl
chr2R	18279039	2R:18279789:C:T	4.769e-05	0.0109	0.003042	CG13506
chr2R	19378792	2R:19376972:G:T	1.849e-12	9.999e-05	0.09737	CG34372
chr2R	20306770	2R:20307749:G:A	0.0002084	0.0225	0.09997	prom
chr2R	20399839	2R:20400219:T:C	0.001406	0.06039	0.006597	Letm1
chr2R	20770274	2R:20770130:T:C	0.0001316	0.0039	0.009804	NKAIN
chr2R	20798346	2R:20793167:G:A	0.0001169	0.008099	0.01348	NaCP60E
chr2R	20802387	2R:20793167:G:A	0.0005172	0.0334	0.01304	NaCP60E
chr2R	3988206	2R:3989333:C:G	0.0002262	0.0023	0.03627	CG11210
chr2R	4771246	2R:4750026:A:G	0.000217	0.0406	0.004316	Rya-r44F
chr2R	4791178	2R:4791682:G:A	2.59e-06	9.999e-05	0.01911	Ggamma1
chr2R	4791179	2R:4791682:G:A	1.903e-06	9.999e-05	0.03003	Ggamma1
chr2R	4791185	2R:4791173:G:A	2.203e-10	9.999e-05	0.03199	Ggamma1
chr2R	5611068	2R:5606995:A:C	1.38e-05	0.0024	0.003336	CG42347
chr2R	5611069	2R:5625769:A:CCG	2.314e-07	0.0003	0.01473	CG42347
chr2R	5611072	2R:5605491:T:A	8.553e-05	0.0181	0.001956	CG42347
chr2R	5771665	2R:5775274:A:C	0.0003404	0.008899	0.006688	CG1513
chr2R	5771666	2R:5771277:C:T	3.117e-06	0.0002	0.004274	CG1513
chr2R	6168423	2R:6168396:A:G	3.656e-05	0.0201	0.007423	CAP
chr2R	9697052	2R:9703868:T:A	3.598e-05	0.009599	0.0216	stj
chr2R	9697112	2R:9696127:C:A	2.4e-08	9.999e-05	0.04344	stj
chr2R	9697704	2R:9693530:T:A	5.032e-06	0.0015	0.03246	stj
chr2R	9704882	2R:9704721:G:A	0.0001114	0.0248	0.006007	stj
chr2R	9704884	2R:9693773:A:C	1.084e-09	9.999e-05	0.05697	stj
chr2R	9775055	2R:9774963:A:G	3.136e-05	0.0492	0.003229	shot
chr3L	13013548	3L:13013229:T:C	3.941e-06	0.0002	0.04276	CG11255
chr3L	16133495	3L:16133437:T:A	3.725e-06	0.0008999	0.01786	CG5151
chr3L	16992953	3L:16994764:A:G	0.0004863	0.0352	0.1043	CG3764
chr3L	19579845	3L:19580975:C:TTT	0.001251	0.0177	0.0008456	CG9330
chr3L	2125484	3L:2147142:T:G	7.305e-05	0.05239	0.02283	zormin
chr3L	2125496	3L:2126002:T:G	2.18e-06	0.0021	0.01618	zormin
chr3L	2126093	3L:2128499:G:A	1.144e-05	0.007399	0.02893	zormin
chr3L	21327037	3L:21323854:T:G	0.0002712	0.0284	0.02584	Rab26
chr3L	2134648	3L:2129254:T:A	5.805e-07	0.0005999	0.0207	zormin
chr3L	4198341	3L:4198362:C:T	0.0004785	0.027	0.0387	CG1308
chr3L	4590685	3L:4559425:C:T	0.0001228	0.044	0.06907	CG42540
chr3L	4590709	3L:4573017:A:G	5.342e-05	0.022	0.05225	CG42540
chr3L	6942783	3L:6944514:G:A	0.0003359	0.025	0.001378	CG10077
chr3L	7659736	3L:7704138:A:T	7.27e-05	0.0439	0.04946	Ank2
chr3L	9826391	3L:9823288:C:G	2.049e-05	0.008799	0.01262	CG33205
chr3L	9826394	3L:9826377:A:T	1.859e-08	9.999e-05	0.02452	CG33205
chr3L	9826400	3L:9824658:C:T	7.86e-05	0.0334	0.02958	CG33205
chr3L	9826401	3L:9826443:A:T	5.07e-05	0.0203	0.05958	CG33205
chr3L	9826406	3L:9826443:A:T	3.254e-05	0.0129	0.00903	CG33205
chr3L	9826463	3L:9814968:G:C	4.286e-06	0.0022	0.01807	CG33205
chr3L	9826464	3L:9825439:CCAGCCGCAG:C	4.388e-05	0.0189	0.01418	CG33205
chr3L	9826470	3L:9826428:G:C	0.0001148	0.0448	0.03149	CG33205
chr3L	9826557	3L:9818108:C:G	5.476e-05	0.0207	0.002516	CG33205
chr3L	9826559	3L:9826443:A:T	9.08e-05	0.0381	0.04582	CG33205
chr3L	9826584	3L:9826538:C:T	2.955e-07	0.0002	0.05202	CG33205
chr3L	9826587	3L:9826538:C:T	1.678e-07	0.0002	0.02081	CG33205
chr3L	991441	3L:991344:T:A	3.905e-20	9.999e-05	0.08668	CG13908
chr3R	1062050	3R:1061877:A:C	0.0007488	0.003	0.002535	retinophilin
chr3R	1062051	3R:1062116:T:C	0.001092	0.003	0.0183	retinophilin
chr3R	1062054	3R:1062117:C:T	2.43e-06	9.999e-05	0.1193	retinophilin
chr3R	1062097	3R:1061991:T:C	0.0005747	0.0007999	0.08055	retinophilin
chr3R	1062100	3R:1061877:A:C	0.008578	0.0304	0.006223	retinophilin
chr3R	11922387	3R:11923014:T:C	0.000184	0.0321	0.01488	Mhcl
chr3R	14796414	3R:14797512:C:T	1.664e-05	0.002	0.01376	CG42613
chr3R	15056818	3R:15061992:A:G	6.894e-08	0.0002	0.01319	unc79
chr3R	15056819	3R:15061945:C:CAATAGGCAC	4.906e-07	9.999e-05	0.0222	unc79
chr3R	15063919	3R:15061695:C:G	7.579e-05	0.0192	0.04059	unc79
chr3R	15863474	3R:15877801:A:C	1.706e-06	0.0007999	0.04532	CG17193
chr3R	16790759	3R:16800033:A:C	3.927e-05	0.0124	0.003913	Atpalpha
chr3R	16844511	3R:16844530:G:T	1.702e-06	9.999e-05	0.07817	Rlip
chr3R	16844526	3R:16844530:G:T	0.002605	0.05739	0.0185	Rlip
chr3R	16854033	3R:16867461:A:G	0.00024	0.0428	0.05059	Dhc93AB
chr3R	16857620	3R:16867656:G:A	2.961e-05	0.006199	0.0518	Dhc93AB
chr3R	20227367	3R:20264301:A:G	1.86e-05	0.0164	0.03647	nAcRalpha-96Aa
chr3R	21791353	3R:21791667:C:T	0.000126	0.007399	0.0532	boss
chr3R	22101103	3R:22100811:C:G	5.401e-05	0.0118	0.02251	CG6154
chr3R	23498893	3R:23498276:T:C	1.046e-07	9.999e-05	0.01821	CG18437
chr3R	23498894	3R:23499132:T:C	7.484e-11	9.999e-05	0.04212	CG18437
chr3R	23499010	3R:23498276:T:C	1.696e-09	9.999e-05	0.02529	CG18437
chr3R	23499011	3R:23499249:C:T	2.832e-08	9.999e-05	0.03204	CG18437
chr3R	26872226	3R:26871260:G:C	0.0001026	0.0124	0.04575	CanA1
chr3R	26872227	3R:26872175:C:T	0.0001858	0.0227	0.01722	CanA1
chr3R	27669941	3R:27668532:G:A	1.39e-06	9.999e-05	0.00626	RhoGAP100F
chr3R	27670470	3R:27663908:C:A	0.0001129	0.006799	0.04826	RhoGAP100F
chr3R	4067757	3R:4069491:T:A	0.001926	0.0339	0.01324	CG9636
chr3R	4662759	3R:4666618:G:A	8.005e-06	0.007499	0.002974	pyd
chr3R	4663337	3R:4662528:A:G	7.872e-08	0.0002	0.00844	pyd
chr3R	482227	3R:482138:G:A	6.855e-09	9.999e-05	0.05762	CG12001
chr3R	5595147	3R:5595578:G:A	1.365e-05	0.0005999	0.03114	CG8481
chr3R	7990069	3R:7991145:A:G	7.044e-10	9.999e-05	0.05523	Cpn
chrX	1267379	X:1268613:A:T	0.001198	0.012	0.01342	CG3056
chrX	1267561	X:1267371:C:A	0.002316	0.0219	0.04461	CG3056
chrX	1272511	X:1272269:A:C	1.398e-07	9.999e-05	0.02236	SNF1A
chrX	13608022	X:13602761:T:A	0.0001382	0.0144	0.01852	CG32627
chrX	13608063	X:13608322:T:A	3.181e-06	0.0005999	0.0117	CG32627
chrX	14826973	X:14827317:TACAACACTGTTTTT:T	9.612e-07	0.0014	0.01935	Flo-2
chrX	14952424	X:14907226:G:A	7.849e-05	0.0317	0.02484	hiw
chrX	17846749	X:17912046:C:G	7.219e-06	0.006599	0.006318	Sh
chrX	17846750	X:17880884:AA:A	2.53e-05	0.0231	0.01323	Sh
chrX	19228555	X:19232324:A:T	6.843e-05	0.0245	0.01636	gfA
chrX	19535621	X:19536050:C:A	0.0004266	0.0036	0.01792	CG12237
chrX	21500754	X:21501132:T:A	0.001025	0.049	0.01054	DIP1
chrX	3847297	X:3844393:TTTTATCACAGTCTC:A	0.001989	0.05579	0.01189	Vap-33-1
chrX	3847324	X:3847502:C:A	9.195e-07	9.999e-05	0.005103	Vap-33-1
chrX	8132832	X:8132846:A:T	9.05e-07	0.0019	0.01745	sdt

## Sheet: Primary edQTLs FDR 5%
Editing Chrom	Editing Position	edQTL (chrom:pos:ref:nonref)	p-value	Empirical p-value	Effect Size	Gene
chr2L	10311991	2L:10312002:A:C	1.64e-10	9.999e-05	0.01021	CG5385
chr2L	10745891	2L:10749757:A:T	1.556e-05	0.0032	0.03522	CG17124
chr2L	11796345	2L:11796366:A:T	6.735e-13	9.999e-05	0.01856	crol
chr2L	11796346	2L:11796364:C:T	1.187e-08	9.999e-05	0.09344	crol
chr2L	11817766	2L:11827227:A:G	9.49e-06	0.0217	0.003021	Pde1c
chr2L	11817946	2L:11833237:G:T	2.614e-05	0.05169	0.01504	Pde1c
chr2L	13188337	2L:13186289:T:TA	6.734e-06	0.0002	0.118	CG16974
chr2L	13188408	2L:13186289:T:TA	2.555e-05	0.0008999	0.1092	CG16974
chr2L	13189312	2L:13188338:G:A	2.338e-09	9.999e-05	0.1121	CG16974
chr2L	13189314	2L:13186289:T:TA	2.439e-05	0.0013	0.02226	CG16974
chr2L	14083516	2L:14067827:T:TT	1.805e-05	0.0103	0.07142	nAcRalpha-34E
chr2L	14083517	2L:14067827:T:TT	2.849e-05	0.0158	0.06644	nAcRalpha-34E
chr2L	15651359	2L:15651648:A:G	7.017e-09	0.0005	0.06187	CG4587
chr2L	1609982	2L:1609941:A:G	3.128e-11	9.999e-05	0.02333	CG31935
chr2L	16174116	2L:16175281:A:T	6.113e-20	9.999e-05	0.05505	Ca-alpha1D
chr2L	16174138	2L:16178004:A:G	4.117e-05	0.0145	0.02236	Ca-alpha1D
chr2L	16174152	2L:16175281:A:T	8.611e-07	0.0004	0.03495	Ca-alpha1D
chr2L	16174153	2L:16178004:A:G	1.551e-06	9.999e-05	0.03022	Ca-alpha1D
chr2L	16174194	2L:16178004:A:G	3.515e-05	0.0133	0.02149	Ca-alpha1D
chr2L	16179245	2L:16178062:C:T	4.119e-05	0.012	0.02025	Ca-alpha1D
chr2L	16179463	2L:16180779:A:T	7.378e-05	0.0208	0.01452	Ca-alpha1D
chr2L	16312353	2L:16312359:C:T	2.528e-10	9.999e-05	0.003454	fzy
chr2L	16724571	2L:16726710:G:T	6.135e-06	0.0032	0.00824	VhaSFD
chr2L	16800107	2L:16799395:G:A	2.694e-05	0.0015	0.01527	Ugt36Bc
chr2L	16877800	2L:16877810:G:A	1.158e-08	9.999e-05	0.05726	CG31781
chr2L	17371342	2L:17375829:C:A	0.0002543	0.05769	0.01987	CG6860
chr2L	18182220	2L:18175977:T:C	2.455e-06	0.0006999	0.02086	CG7180
chr2L	18182223	2L:18182375:A:T	3.988e-07	0.0004	0.007864	CG7180
chr2L	19495999	2L:19493871:GCAAGCAG:G	0.002828	0.05349	0.000809	swm
chr2L	20872840	2L:20872520:G:A	1.077e-15	9.999e-05	0.08501	CG9339
chr2L	20872873	2L:20872520:G:A	3.904e-11	9.999e-05	0.006919	CG9339
chr2L	2785659	2L:2786208:A:T	7.589e-05	0.0319	0.002387	Syt1
chr2L	283707	2L:284283:C:T	5.364e-07	9.999e-05	0.03132	CG3625
chr2L	283720	2L:283729:T:C	8.918e-07	0.0002	0.004143	CG3625
chr2L	3503650	2L:3503677:C:A	8.669e-13	9.999e-05	0.02455	tim
chr2L	3762337	2L:3762537:C:T	2.79e-06	0.0007999	0.04687	CG31772
chr2L	3762371	2L:3762309:C:T	2.515e-09	9.999e-05	0.04149	CG31772
chr2L	4986257	2L:4982727:A:G	0.0002277	0.0354	0.01946	CG34126
chr2L	4986770	2L:4986624:G:A	0.0001478	0.0191	0.006922	CG34126
chr2L	4986891	2L:4983698:C:T	0.0001098	0.0169	0.01938	CG34126
chr2L	5185155	2L:5185178:C:A	1.061e-10	0.0002	0.03663	Msp-300
chr2L	6002057	2L:6001981:T:C	9.936e-26	9.999e-05	0.08632	Tsp26A
chr2L	6002101	2L:6002013:G:A	1.81e-13	9.999e-05	0.01272	Tsp26A
chr2L	6002117	2L:6001981:T:C	5.194e-12	9.999e-05	0.06904	Tsp26A
chr2L	6452387	2L:6453262:A:C	1.226e-10	9.999e-05	0.0467	retm
chr2L	6682191	2L:6681795:C:A	0.0005946	0.0406	0.01482	Nhe3
chr2L	6779407	2L:6779282:T:G	2.962e-08	9.999e-05	0.03935	nrv1
chr2L	7228779	2L:7240102:A:G	7.619e-05	0.033	0.02729	Ndae1
chr2L	7230012	2L:7235530:G:A	0.0001491	0.06159	0.01335	Ndae1
chr2L	7986277	2L:7986270:T:C	0.001015	0.0442	0.004749	CG7231
chr2L	8178242	2L:8177908:G:A	2.214e-05	0.0167	0.01852	CG8486
chr2L	8201337	2L:8202442:C:G	1.066e-05	0.0011	0.0103	CG8451
chr2L	8201387	2L:8202440:T:A	3.495e-06	0.0004	0.01082	CG8451
chr2L	8201539	2L:8201457:T:C	1.802e-17	9.999e-05	0.0229	CG8451
chr2L	9717707	2L:9721188:GCTGATTTTGCTGCTG:G	6.125e-05	0.0338	0.03454	Nckx30C
chr2R	10185499	2R:10185518:G:A	1.018e-08	9.999e-05	0.03755	Ih
chr2R	10243025	2R:10242420:A:G	0.001297	0.0287	0.03086	CG8613
chr2R	10243094	2R:10240324:G:A	0.002756	0.0461	0.01292	CG8613
chr2R	10471078	2R:10471085:C:A	8.923e-06	0.009199	0.0518	ttv
chr2R	10629097	2R:10632503:T:A	3.395e-06	0.0004	0.04209	CG12858
chr2R	11652804	2R:11655950:C:T	2.247e-05	0.0129	0.09588	Zasp52
chr2R	11662602	2R:11696717:A:AGAGATACAGATACAGATA	4.555e-05	0.0329	0.05259	Zasp52
chr2R	13262374	2R:13262546:G:A	2.978e-12	9.999e-05	0.04775	mbl
chr2R	13262562	2R:13262546:G:A	1.366e-11	9.999e-05	0.04644	mbl
chr2R	13262563	2R:13262546:G:A	6.058e-11	9.999e-05	0.02684	mbl
chr2R	15213814	2R:15214389:C:A	0.001337	0.05379	0.06922	CG30127
chr2R	17222465	2R:17223616:T:C	1.313e-07	9.999e-05	0.01851	dom
chr2R	17508354	2R:17508054:G:T	2.911e-07	9.999e-05	0.08855	PTP-ER
chr2R	17508581	2R:17508054:G:T	6.723e-05	0.0017	0.03411	PTP-ER
chr2R	18279023	2R:18277541:T:A	1.478e-12	9.999e-05	0.01064	CG13506
chr2R	18279039	2R:18278950:C:G	7.305e-16	9.999e-05	0.02404	CG13506
chr2R	19287273	2R:19284312:G:A	0.0001654	0.0147	0.01027	CG3520
chr2R	19378792	2R:19378862:G:A	1.632e-12	9.999e-05	0.09685	CG34372
chr2R	19894078	2R:19893861:G:T	4.296e-06	0.0019	0.01353	Unc-89
chr2R	20306770	2R:20307170:A:AA	8.156e-05	0.008899	0.257	prom
chr2R	20306773	2R:20307749:G:A	8.529e-05	0.009899	0.1172	prom
chr2R	20399839	2R:20401489:C:T	0.000449	0.0209	0.01635	Letm1
chr2R	20399841	2R:20401489:C:T	2.025e-05	0.0012	0.0302	Letm1
chr2R	20770274	2R:20770208:C:G	1.617e-06	9.999e-05	0.04881	NKAIN
chr2R	20773373	2R:20772560:A:G	5.005e-09	9.999e-05	0.01924	NKAIN
chr2R	20797921	2R:20798580:C:A	0.0003567	0.0235	0.0274	NaCP60E
chr2R	20798062	2R:20806851:T:A	0.0001539	0.0113	0.002064	NaCP60E
chr2R	20798275	2R:20793167:G:A	8.166e-05	0.007499	0.0141	NaCP60E
chr2R	20798298	2R:20799308:A:C	4.359e-06	0.0004	0.02285	NaCP60E
chr2R	20798337	2R:20798580:C:A	2.403e-07	9.999e-05	0.01957	NaCP60E
chr2R	20798346	2R:20798251:T:G	2.921e-09	9.999e-05	0.04753	NaCP60E
chr2R	20798584	2R:20800538:C:A	1.219e-06	0.0002	0.02422	NaCP60E
chr2R	20798632	2R:20800538:C:A	1.867e-08	9.999e-05	0.02799	NaCP60E
chr2R	20800371	2R:20807176:C:A	0.0001331	0.007999	0.02779	NaCP60E
chr2R	20802225	2R:20782190:GGCCTCA:G	0.0003358	0.0262	0.09431	NaCP60E
chr2R	20802317	2R:20783671:TT:T	0.0001255	0.008399	0.05548	NaCP60E
chr2R	20802381	2R:20791778:C:T	6.494e-06	0.0005999	0.02759	NaCP60E
chr2R	20883120	2R:20884866:T:C	3.912e-05	0.0045	0.01323	zip
chr2R	2819799	2R:2819805:A:T	4.142e-05	0.009399	0.009391	CG33558
chr2R	3701368	2R:3701286:A:G	0.003843	0.0324	0.01967	CG1882
chr2R	4764295	2R:4757727:T:G	4.016e-05	0.009299	0.007771	Rya-r44F
chr2R	4771195	2R:4771153:G:T	2.827e-10	9.999e-05	0.0337	Rya-r44F
chr2R	4771246	2R:4771153:G:T	5.446e-05	0.0121	0.004342	Rya-r44F
chr2R	4771250	2R:4771153:G:T	3.66e-08	9.999e-05	0.04232	Rya-r44F
chr2R	4772736	2R:4757819:C:T	0.0001317	0.0178	0.01971	Rya-r44F
chr2R	4791178	2R:4791695:G:A	7.093e-08	9.999e-05	0.006863	Ggamma1
chr2R	4791179	2R:4791173:G:A	8.863e-09	9.999e-05	0.01603	Ggamma1
chr2R	4791185	2R:4791695:G:A	7.977e-07	0.0002	0.02168	Ggamma1
chr2R	5611068	2R:5608487:A:G	5.572e-06	0.0015	0.00405	CG42347
chr2R	5611069	2R:5608497:T:C	7.095e-09	9.999e-05	0.0103	CG42347
chr2R	5611072	2R:5608882:G:T	5.977e-06	0.0014	0.002904	CG42347
chr2R	5771665	2R:5771918:T:C	3.582e-12	9.999e-05	0.01176	CG1513
chr2R	5771666	2R:5771918:T:C	9.002e-16	9.999e-05	0.01126	CG1513
chr2R	5929235	2R:5928983:A:T	1.07e-29	9.999e-05	0.4404	CG34220
chr2R	6168385	2R:6168529:G:A	3.939e-15	9.999e-05	0.02339	CAP
chr2R	6168410	2R:6168396:A:G	1.278e-07	9.999e-05	0.005715	CAP
chr2R	6168423	2R:6168529:G:A	1.255e-09	9.999e-05	0.01142	CAP
chr2R	6168493	2R:6165905:G:A	9.697e-07	0.0005	0.03014	CAP
chr2R	6218292	2R:6218301:T:C	1.189e-09	9.999e-05	0.1353	CG42732
chr2R	7335128	2R:7332597:C:T	6.681e-05	0.007299	0.01708	qvr
chr2R	7335497	2R:7331151:T:C	0.0004062	0.0493	0.004043	qvr
chr2R	7337823	2R:7337784:G:A	3.735e-06	0.0005	0.03327	qvr
chr2R	7337842	2R:7337784:G:A	1.075e-06	0.0002	0.0134	qvr
chr2R	8336228	2R:8336253:C:T	1.113e-08	9.999e-05	0.007509	Dyb
chr2R	8336339	2R:8331277:A:T	1.146e-05	0.0034	0.004128	Dyb
chr2R	9064745	2R:9067191:T:G	2.999e-06	0.0003	0.004924	CG17724
chr2R	9064746	2R:9066397:ATTCGAA:T	2.454e-05	0.0031	0.01326	CG17724
chr2R	9064813	2R:9066397:ATTCGAA:T	3.032e-05	0.0037	0.02271	CG17724
chr2R	9697048	2R:9703868:T:A	0.0001099	0.0232	0.005676	stj
chr2R	9697052	2R:9693773:A:C	2.368e-15	9.999e-05	0.0764	stj
chr2R	9697112	2R:9693773:A:C	8.657e-13	9.999e-05	0.04269	stj
chr2R	9697467	2R:9694453:AA:C	5.282e-06	0.0007999	0.04328	stj
chr2R	9697704	2R:9693773:A:C	7.089e-09	9.999e-05	0.03937	stj
chr2R	9704882	2R:9704591:G:A	1.076e-10	9.999e-05	0.01232	stj
chr2R	9704884	2R:9704591:G:A	1.501e-10	9.999e-05	0.107	stj
chr2R	9704898	2R:9704616:G:A	4.549e-11	9.999e-05	0.004383	stj
chr2R	9775055	2R:9770464:G:A	1.866e-06	0.0026	0.003998	shot
chr2R	9775056	2R:9762633:T:C	1.417e-05	0.0216	0.004696	shot
chr2R	9775061	2R:9774963:A:G	1.271e-06	0.0024	0.02242	shot
chr2R	9781348	2R:9781407:C:T	1.99e-07	0.0005999	0.003026	shot
chr2R	9945550	2R:9944835:T:A	3.103e-10	9.999e-05	0.01893	mam
chr3L	10685078	3L:10685243:A:C	0.0009968	0.0316	0.04862	CG11811
chr3L	11168868	3L:11169006:A:G	7.467e-08	9.999e-05	0.1023	CG14142
chr3L	11168869	3L:11168196:T:G	8.842e-07	0.0002	0.01416	CG14142
chr3L	11168876	3L:11168994:T:C	1.79e-09	9.999e-05	0.06513	CG14142
chr3L	11168895	3L:11169006:A:G	3.8e-08	9.999e-05	0.09112	CG14142
chr3L	11676655	3L:11676646:A:G	7.423e-23	9.999e-05	0.01212	TfIIEalpha
chr3L	13013548	3L:13015415:T:A	1.437e-08	9.999e-05	0.03083	CG11255
chr3L	16133495	3L:16133442:C:T	1.796e-10	9.999e-05	0.01439	CG5151
chr3L	16992953	3L:16992848:G:A	1.178e-07	9.999e-05	0.122	CG3764
chr3L	1859290	3L:1859700:G:C	0.0001883	0.008499	0.005922	R
chr3L	19276299	3L:19276253:T:GGGGA	3.612e-28	9.999e-05	0.02639	CG9619
chr3L	19276300	3L:19276253:T:GGGGA	3.34e-17	9.999e-05	0.04198	CG9619
chr3L	19276365	3L:19280166:T:TCGCGAGCTGACATT	0.000872	0.06069	0.01844	CG9619
chr3L	19579845	3L:19579846:C:T	6.599e-07	9.999e-05	0.01275	CG9330
chr3L	20372778	3L:20372959:C:T	7.824e-12	9.999e-05	0.01659	RhoBTB
chr3L	2125484	3L:2125459:C:G	6.438e-10	9.999e-05	0.01532	zormin
chr3L	2125496	3L:2126188:C:G	3.313e-12	9.999e-05	0.02043	zormin
chr3L	2126093	3L:2125459:C:G	3.42e-08	9.999e-05	0.02656	zormin
chr3L	21327037	3L:21325573:G:T	9.498e-14	9.999e-05	0.1237	Rab26
chr3L	2134648	3L:2134202:A:T	4.353e-11	9.999e-05	0.01776	zormin
chr3L	2134649	3L:2134632:A:G	6.469e-10	9.999e-05	0.03251	zormin
chr3L	2665990	3L:2665557:A:T	1.933e-06	0.0002	0.09073	CG16976
chr3L	2941312	3L:2911100:T:TC	7.084e-05	0.05799	0.01588	Shab
chr3L	4198341	3L:4198472:C:T	4.412e-06	0.0004	0.08928	CG1308
chr3L	4590685	3L:4590664:TGCTG:T	5.711e-07	0.0002	0.1184	CG42540
chr3L	4590708	3L:4590664:TGCTG:T	6.647e-09	9.999e-05	0.1769	CG42540
chr3L	4590709	3L:4590664:TGCTG:T	3.161e-14	9.999e-05	0.1587	CG42540
chr3L	5739872	3L:5739968:T:A	7.641e-12	9.999e-05	0.02646	sif
chr3L	6942780	3L:6943223:T:A	3.474e-11	9.999e-05	0.008342	CG10077
chr3L	6942783	3L:6943223:T:A	4.121e-10	9.999e-05	0.003037	CG10077
chr3L	6942790	3L:6943223:T:A	2.992e-07	0.0002	0.008231	CG10077
chr3L	6943210	3L:6943223:T:A	0.0001489	0.008399	0.007074	CG10077
chr3L	6943212	3L:6943223:T:A	1.87e-20	9.999e-05	0.02482	CG10077
chr3L	6947854	3L:6947783:G:C	1.377e-06	9.999e-05	0.01677	CG10077
chr3L	7647772	3L:7646910:T:A	0.0001168	0.0027	0.01997	CG7492
chr3L	7659663	3L:7659666:C:T	5.378e-21	9.999e-05	0.0122	Ank2
chr3L	7659736	3L:7657022:G:A	1.48e-07	0.0005	0.02772	Ank2
chr3L	7921746	3L:7927766:A:G	2.723e-05	0.0037	0.001259	syd
chr3L	7921782	3L:7927333:C:T	3.973e-05	0.005599	0.009241	syd
chr3L	8733120	3L:8733311:A:G	6.192e-05	0.0139	0.006863	Prm
chr3L	8733195	3L:8727246:C:A	0.0002824	0.06129	0.009321	Prm
chr3L	9826391	3L:9826547:C:A	3.822e-15	9.999e-05	0.02199	CG33205
chr3L	9826394	3L:9826547:C:A	1.225e-15	9.999e-05	0.04227	CG33205
chr3L	9826400	3L:9823246:CCC:C	0.0001097	0.0449	0.03852	CG33205
chr3L	9826401	3L:9825397:T:A	5.766e-09	9.999e-05	0.03453	CG33205
chr3L	9826406	3L:9825595:G:A	1.857e-12	9.999e-05	0.007617	CG33205
chr3L	9826463	3L:9823288:C:G	1.109e-06	0.0004	0.007911	CG33205
chr3L	9826464	3L:9825589:C:A	8.579e-08	9.999e-05	0.01296	CG33205
chr3L	9826469	3L:9826443:A:T	7.144e-06	0.0026	0.03076	CG33205
chr3L	9826470	3L:9827120:A:T	3.817e-06	0.0017	0.01008	CG33205
chr3L	9826557	3L:9826547:C:A	2.497e-25	9.999e-05	0.009204	CG33205
chr3L	9826559	3L:9824780:C:A	7.272e-05	0.0265	0.05854	CG33205
chr3L	9826584	3L:9826434:T:C	6.909e-16	9.999e-05	0.02928	CG33205
chr3L	9826587	3L:9826547:C:A	1.056e-15	9.999e-05	0.01455	CG33205
chr3L	9860438	3L:9863457:A:G	7.187e-05	0.0039	0.01808	CG8108
chr3L	9885234	3L:9884833:T:C	6.075e-08	9.999e-05	0.02964	CalpB
chr3L	991441	3L:991445:T:C	1.951e-25	9.999e-05	0.1573	CG13908
chr3R	10485581	3R:10485575:G:A	2.871e-19	9.999e-05	0.03071	CG3508
chr3R	1062050	3R:1061991:T:C	3.629e-07	9.999e-05	0.01361	retinophilin
chr3R	1062051	3R:1061877:A:C	7.229e-07	9.999e-05	0.01763	retinophilin
chr3R	1062054	3R:1062116:T:C	4.377e-05	0.0002	0.01811	retinophilin
chr3R	1062097	3R:1061877:A:C	7.511e-07	9.999e-05	0.02952	retinophilin
chr3R	1062100	3R:1062116:T:C	4.429e-05	0.0004	0.0273	retinophilin
chr3R	11922387	3R:11903094:C:T	9.174e-05	0.0159	0.02021	Mhcl
chr3R	123226	3R:119580:T:C	0.0002755	0.0119	0.01726	cpx
chr3R	123240	3R:119580:T:C	0.0009609	0.0469	0.01593	cpx
chr3R	1281800	3R:1255523:C:T	0.0001477	0.0204	0.1358	CG14669
chr3R	1335970	3R:1336894:C:A	0.0001132	0.0045	0.04563	Nmdar1
chr3R	13708487	3R:13709396:G:T	3.018e-06	0.0013	0.1806	Rim
chr3R	13708488	3R:13714126:T:C	5.324e-07	9.999e-05	0.03932	Rim
chr3R	1476073	3R:1474820:A:G	0.0002971	0.002	0.01762	sec23
chr3R	14796401	3R:14797512:C:T	3.126e-05	0.005799	0.006484	CG42613
chr3R	14796414	3R:14796583:A:C	5.439e-07	9.999e-05	0.01873	CG42613
chr3R	15056818	3R:15056823:G:A	3.252e-07	9.999e-05	0.04055	unc79
chr3R	15056819	3R:15056823:G:A	2.639e-08	9.999e-05	0.1005	unc79
chr3R	15056822	3R:15056823:G:A	3.736e-08	9.999e-05	0.0228	unc79
chr3R	15063919	3R:15063854:G:T	1.419e-05	0.004	0.04744	unc79
chr3R	15579485	3R:15579425:C:A	4.13e-06	0.0033	0.05475	GluClalpha
chr3R	15579486	3R:15565640:A:G	3.891e-06	0.0024	0.03871	GluClalpha
chr3R	15863474	3R:15878656:C:T	1.889e-12	9.999e-05	0.06349	CG17193
chr3R	16790050	3R:16797067:C:T	0.0001318	0.0369	0.01153	Atpalpha
chr3R	16790759	3R:16775503:T:C	1.623e-05	0.0046	0.00164	Atpalpha
chr3R	16844310	3R:16846087:G:C	0.0001314	0.0023	0.05331	Rlip
chr3R	16844318	3R:16844864:G:T	0.0003317	0.008299	0.05289	Rlip
chr3R	16844414	3R:16844850:GAAGTCATAGCTC:G	2.881e-05	0.0011	0.003386	Rlip
chr3R	16844415	3R:16844864:G:T	1.661e-05	0.0005999	0.06752	Rlip
chr3R	16844511	3R:16845102:T:C	9.3e-05	0.0016	0.02157	Rlip
chr3R	16844526	3R:16845189:A:G	0.0008921	0.021	0.01489	Rlip
chr3R	16846284	3R:16846035:G:A	5.997e-07	9.999e-05	0.24	Rlip
chr3R	16852418	3R:16866514:C:T	1.922e-06	0.0006999	0.02698	Dhc93AB
chr3R	16854033	3R:16866683:C:T	7.137e-08	9.999e-05	0.05167	Dhc93AB
chr3R	16854365	3R:16867461:A:G	1.134e-09	9.999e-05	0.08625	Dhc93AB
chr3R	16856809	3R:16867461:A:G	3.605e-05	0.0047	0.02855	Dhc93AB
chr3R	16857620	3R:16867719:A:G	7.653e-08	9.999e-05	0.08032	Dhc93AB
chr3R	16857660	3R:16867719:A:G	1.53e-06	0.0005999	0.05753	Dhc93AB
chr3R	16859660	3R:16867719:A:G	1.346e-07	9.999e-05	0.0433	Dhc93AB
chr3R	16859877	3R:16867461:A:G	1.472e-05	0.0018	0.07263	Dhc93AB
chr3R	16860925	3R:16866514:C:T	8.504e-07	0.0002	0.04318	Dhc93AB
chr3R	16861033	3R:16866643:A:T	7.201e-06	0.0021	0.06622	Dhc93AB
chr3R	16866029	3R:16861552:A:G	0.0001762	0.027	0.05379	Dhc93AB
chr3R	17168189	3R:17166424:T:A	0.0002414	0.05099	0.01557	CG16791
chr3R	19557457	3R:19557364:G:A	0.0006716	0.0181	0.00112	Rpn9
chr3R	19674259	3R:19672614:C:T	2.562e-05	0.008799	0.02629	CG34355
chr3R	19808079	3R:19808150:G:A	6.435e-13	9.999e-05	0.02959	CG31140
chr3R	19929436	3R:19900751:G:T	2.869e-05	0.0257	0.01525	Syx1A
chr3R	20227367	3R:20227260:A:G	1.315e-05	0.0147	0.01805	nAcRalpha-96Aa
chr3R	20501385	3R:20492805:G:T	1.047e-05	0.007699	0.03047	slo
chr3R	20532273	3R:20503826:C:T	3.215e-06	0.0027	0.02698	slo
chr3R	20533205	3R:20527359:C:T	2.541e-05	0.0162	0.005152	slo
chr3R	20533418	3R:20533219:T:G	2.639e-07	0.0002	0.0184	slo
chr3R	20533545	3R:20494896:C:T	6.995e-05	0.05389	0.001367	slo
chr3R	20950991	3R:20949489:G:A	0.0003904	0.005099	0.032	vig2
chr3R	21791353	3R:21792114:G:A	1.418e-23	9.999e-05	0.0647	boss
chr3R	22101103	3R:22101148:C:A	1.009e-18	9.999e-05	0.07343	CG6154
chr3R	23498893	3R:23498549:C:T	4.973e-10	9.999e-05	0.025	CG18437
chr3R	23498894	3R:23498549:C:T	7.169e-15	9.999e-05	0.09672	CG18437
chr3R	23499010	3R:23501144:C:T	4.159e-13	9.999e-05	0.02913	CG18437
chr3R	23499011	3R:23498802:A:G	1.644e-10	9.999e-05	0.04361	CG18437
chr3R	23500584	3R:23499562:T:A	6.917e-05	0.0174	0.003835	CG18437
chr3R	23762174	3R:23763001:G:A	0.001087	0.0366	0.01271	Mes-4
chr3R	24424516	3R:24424518:G:A	3.595e-10	9.999e-05	0.05018	Noa36
chr3R	25324123	3R:25324118:G:T	3.104e-08	9.999e-05	0.03132	CG2010
chr3R	26872226	3R:26872321:C:CA	3.29e-12	9.999e-05	0.198	CanA1
chr3R	26872227	3R:26872321:C:CA	1.459e-10	9.999e-05	0.04064	CanA1
chr3R	26872327	3R:26868544:C:A	5.352e-06	0.0008999	0.01161	CanA1
chr3R	27667009	3R:27661807:C:T	0.0003466	0.0217	0.007173	RhoGAP100F
chr3R	27669937	3R:27668532:G:A	1.491e-06	9.999e-05	0.02099	RhoGAP100F
chr3R	27669941	3R:27664144:A:G	9.129e-10	9.999e-05	0.006545	RhoGAP100F
chr3R	27670470	3R:27670347:G:C	2.028e-07	0.0002	0.03428	RhoGAP100F
chr3R	319616	3R:319618:G:C	2.323e-07	0.0002	0.2155	CG34357
chr3R	3848991	3R:3853676:C:T	6.618e-05	0.007599	0.01517	CG2747
chr3R	4067757	3R:4067100:G:C	0.001034	0.019	0.02602	CG9636
chr3R	4563532	3R:4564682:G:A	0.0005366	0.0437	0.007597	CG9801
chr3R	4662759	3R:4666009:C:T	2.387e-13	9.999e-05	0.007769	pyd
chr3R	4662906	3R:4662631:C:T	1.365e-15	9.999e-05	0.1138	pyd
chr3R	4662913	3R:4662631:C:T	2.618e-15	9.999e-05	0.09609	pyd
chr3R	4663337	3R:4663317:T:C	3.043e-17	9.999e-05	0.009323	pyd
chr3R	482227	3R:480867:G:A	2.796e-10	9.999e-05	0.03668	CG12001
chr3R	5274244	3R:5274312:C:CAT	0.0002101	0.05839	0.06893	ps
chr3R	528296	3R:530572:A:T	3.485e-08	9.999e-05	0.04255	CG31531
chr3R	5484205	3R:5480011:A:G	0.0003786	0.06099	0.01424	CG9492
chr3R	5492569	3R:5496215:A:AGG	3.815e-06	0.0004	0.1331	CG9492
chr3R	5595147	3R:5595459:T:A	1.309e-08	9.999e-05	0.07702	CG8481
chr3R	6071146	3R:6070975:G:T	4.505e-09	9.999e-05	0.04363	CG42795
chr3R	6071158	3R:6070975:G:T	6.948e-07	9.999e-05	0.01049	CG42795
chr3R	6410642	3R:6410655:T:G	9.32e-07	0.0011	0.01549	hth
chr3R	6410657	3R:6410655:T:G	7.869e-12	9.999e-05	0.01265	hth
chr3R	7217253	3R:7215503:A:T	9.633e-05	0.0116	0.008604	pros
chr3R	7990069	3R:7990072:G:C	3.788e-17	9.999e-05	0.1085	Cpn
chr3R	9518314	3R:9518268:C:A	4.156e-14	9.999e-05	0.0551	flfl
chr4	1155487	4:1154210:C:T	0.0001084	0.0032	0.02031	CG11155
chrX	10123252	X:10123244:G:A	4.314e-07	9.999e-05	0.005639	CG34408
chrX	11598212	X:11598129:A:G	4.984e-05	0.0029	0.01173	PhKgamma
chrX	11833801	X:11834058:A:G	2.157e-06	0.0012	0.01363	cac
chrX	11863002	X:11861396:G:A	3.95e-05	0.0213	0.02142	cac
chrX	12480092	X:12480059:G:A	1.63e-17	9.999e-05	0.0198	LIMK1
chrX	1267379	X:1267371:C:A	0.0002207	0.0023	0.04426	CG3056
chrX	1267561	X:1266872:T:A	0.001059	0.0112	0.04426	CG3056
chrX	1267622	X:1267371:C:A	4.871e-06	9.999e-05	0.04574	CG3056
chrX	1267635	X:1267371:C:A	4.872e-06	9.999e-05	0.03005	CG3056
chrX	1267637	X:1267371:C:A	4.883e-06	9.999e-05	0.02732	CG3056
chrX	1267737	X:1267371:C:A	0.0002366	0.003	0.01419	CG3056
chrX	1272128	X:1272323:G:C	0.00235	0.0289	0.01259	SNF1A
chrX	1272311	X:1272323:G:C	3.588e-10	9.999e-05	0.08401	SNF1A
chrX	1272312	X:1272332:C:G	2.452e-10	9.999e-05	0.2012	SNF1A
chrX	1272317	X:1272323:G:C	4.711e-10	9.999e-05	0.2106	SNF1A
chrX	1272511	X:1272323:G:C	2.317e-07	9.999e-05	0.02697	SNF1A
chrX	13607573	X:13608322:T:A	0.0002479	0.0291	0.02014	CG32627
chrX	13607590	X:13593877:AT:A	0.000463	0.049	0.03374	CG32627
chrX	13608022	X:13608065:A:ATA	4.594e-09	9.999e-05	0.02698	CG32627
chrX	13608063	X:13608065:A:ATA	5.37e-13	9.999e-05	0.07554	CG32627
chrX	14723854	X:14723771:C:T	5.7e-12	9.999e-05	0.03659	CG14408
chrX	14826973	X:14827054:A:ACTGCCTATCGTCTATAGCC	1.387e-13	9.999e-05	0.0229	Flo-2
chrX	14893901	X:14893544:ACA:A	8.006e-06	0.0026	0.04281	eag
chrX	14893957	X:14895127:T:A	3.318e-07	0.0002	0.02054	eag
chrX	14893971	X:14883303:C:T	0.0001652	0.05259	0.01049	eag
chrX	14952424	X:14952360:T:C	2.215e-06	0.0014	0.1766	hiw
chrX	14992625	X:14997141:C:T	0.0001277	0.018	0.08461	rab3-GEF
chrX	16358752	X:16359147:C:G	3.743e-05	0.0206	0.01835	para
chrX	16365352	X:16360828:A:G	1.151e-05	0.006899	0.03504	para
chrX	1675873	X:1676704:A:C	1.372e-05	0.0004	0.0216	Adar
chrX	17846749	X:17846006:C:T	4.057e-06	0.0034	0.009935	Sh
chrX	17846750	X:17846006:C:T	2.492e-06	0.0021	0.01018	Sh
chrX	18064144	X:18051411:T:G	0.0003009	0.05919	0.007573	Frq1
chrX	18095480	X:18096502:T:G	7.5e-09	9.999e-05	0.009263	Frq2
chrX	18095516	X:18091718:A:C	8.178e-07	9.999e-05	0.00457	Frq2
chrX	19228555	X:19232142:A:C	2.661e-08	9.999e-05	0.02552	gfA
chrX	19236040	X:19236222:A:T	4.299e-05	0.0173	0.02051	gfA
chrX	19535621	X:19535691:T:C	8.803e-12	9.999e-05	0.08656	CG12237
chrX	2006375	X:2006588:A:T	4.8e-22	9.999e-05	0.09089	csw
chrX	2006384	X:2006625:G:T	2.053e-20	9.999e-05	0.01006	csw
chrX	2006389	X:2006588:A:T	1.152e-21	9.999e-05	0.07795	csw
chrX	21500445	X:21500355:C:A	2.292e-13	9.999e-05	0.01695	DIP1
chrX	21500446	X:21500230:T:A	1.545e-10	9.999e-05	0.009321	DIP1
chrX	21500455	X:21500128:C:G	8.917e-11	9.999e-05	0.02404	DIP1
chrX	21500480	X:21500128:C:G	1.101e-09	9.999e-05	0.02158	DIP1
chrX	21500535	X:21499350:T:G	2.045e-09	9.999e-05	0.02111	DIP1
chrX	21500752	X:21499329:C:T	3.768e-06	0.0005999	0.01423	DIP1
chrX	21500753	X:21498819:A:C	0.0001507	0.007999	0.01126	DIP1
chrX	21500754	X:21498443:C:T	5.588e-05	0.0032	0.00981	DIP1
chrX	21500755	X:21500355:C:A	1.449e-05	0.0013	0.004247	DIP1
chrX	21500762	X:21497897:A:G	2.41e-09	9.999e-05	0.009277	DIP1
chrX	21500764	X:21498819:A:C	3.55e-06	0.0003	0.01587	DIP1
chrX	21904549	X:21901458:A:C	1.06e-10	9.999e-05	0.02516	l(1)G0196
chrX	21904571	X:21906974:T:A	7.579e-07	0.0004	0.009338	l(1)G0196
chrX	3847283	X:3845342:T:A	3.109e-05	0.0007999	0.005306	Vap-33-1
chrX	3847297	X:3847502:C:A	4.498e-14	9.999e-05	0.02603	Vap-33-1
chrX	3847324	X:3847329:G:A	3.842e-29	9.999e-05	0.03316	Vap-33-1
chrX	4970796	X:4970308:G:A	1.155e-07	9.999e-05	0.01889	CG32767
chrX	5525059	X:5528969:G:A	6.458e-05	0.019	0.02541	CG42492
chrX	5525081	X:5532124:ATTGTA:A	0.0001349	0.041	0.01888	CG42492
chrX	6125391	X:6125036:AT:A	9.718e-12	9.999e-05	0.009242	CG14446
chrX	641623	X:640710:C:T	3.424e-06	0.0006999	0.03783	sdk
chrX	8132832	X:8129484:G:A	7.437e-09	0.0002	0.005217	sdt
chrX	8526473	X:8535115:T:A	4.943e-07	9.999e-05	0.04662	oc
chrX	9171062	X:9171160:G:T	5.092e-11	9.999e-05	0.04875	c11.1
chrX	9172609	X:9172695:A:G	1.837e-18	9.999e-05	0.04827	c11.1

## Sheet: Secondary edQTLs FDR 5%
Editing Chrom	Editing Position	edQTL (chrom:pos:ref:nonref)	p-value	Empirical p-value	Effect Size	Gene
chr2L	11796345	2L:11796364:C:T	3.162e-08	0.0002	0.0258	crol
chr2L	13188408	2L:13188251:T:C	3.292e-05	0.0015	0.03188	CG16974
chr2L	13189312	2L:13186289:T:TA	0.0001277	0.008599	0.09876	CG16974
chr2L	1609982	2L:1609760:C:T	3.521e-06	0.0013	0.03205	CG31935
chr2L	16174116	2L:16175256:G:A	2.022e-06	0.0007999	0.02632	Ca-alpha1D
chr2L	16174138	2L:16176451:T:C	9.809e-05	0.0322	0.03287	Ca-alpha1D
chr2L	16174152	2L:16178004:A:G	9.384e-05	0.0327	0.02434	Ca-alpha1D
chr2L	16179245	2L:16178275:C:G	8.273e-05	0.027	0.02014	Ca-alpha1D
chr2L	16877800	2L:16873472:T:C	3.32e-06	0.0005	0.04796	CG31781
chr2L	18182220	2L:18177855:G:T	9.423e-05	0.0383	0.02332	CG7180
chr2L	20872840	2L:20873739:A:T	2.133e-16	9.999e-05	0.04852	CG9339
chr2L	283707	2L:285589:C:A	1.333e-08	9.999e-05	0.0459	CG3625
chr2L	4986257	2L:4983698:C:T	0.0001222	0.0192	0.02765	CG34126
chr2L	6002101	2L:6000726:G:T	9.666e-09	9.999e-05	0.007646	Tsp26A
chr2L	6452387	2L:6453808:G:A	9.514e-05	0.0126	0.04307	retm
chr2L	6779407	2L:6779295:G:C	3.036e-08	9.999e-05	0.05803	nrv1
chr2L	8201539	2L:8205006:A:T	0.0001168	0.007399	0.008489	CG8451
chr2L	9717707	2L:9725401:G:T	1.377e-05	0.007599	0.02411	Nckx30C
chr2R	10471078	2R:10467979:C:T	2.265e-05	0.0246	0.06898	ttv
chr2R	10629097	2R:10629137:G:A	0.0002164	0.0253	0.06764	CG12858
chr2R	13262374	2R:13249292:A:G	1.16e-07	0.0005	0.06534	mbl
chr2R	13262562	2R:13261695:C:T	5.073e-07	0.0011	0.1093	mbl
chr2R	13262563	2R:13258363:A:T	2.357e-06	0.0028	0.0242	mbl
chr2R	18279039	2R:18279789:C:T	4.769e-05	0.0112	0.003042	CG13506
chr2R	19378792	2R:19376972:G:T	1.849e-12	9.999e-05	0.09737	CG34372
chr2R	20306770	2R:20307749:G:A	0.0002084	0.025	0.09997	prom
chr2R	20770274	2R:20770130:T:C	0.0001316	0.0034	0.009804	NKAIN
chr2R	20798346	2R:20793167:G:A	0.0001169	0.009699	0.01348	NaCP60E
chr2R	4771246	2R:4750026:A:G	0.000217	0.0403	0.004316	Rya-r44F
chr2R	4791178	2R:4791682:G:A	2.59e-06	9.999e-05	0.01911	Ggamma1
chr2R	4791179	2R:4791682:G:A	1.903e-06	9.999e-05	0.03003	Ggamma1
chr2R	4791185	2R:4791173:G:A	2.203e-10	9.999e-05	0.03199	Ggamma1
chr2R	5611068	2R:5606995:A:C	1.38e-05	0.0032	0.003336	CG42347
chr2R	5611069	2R:5625769:A:CCG	2.314e-07	9.999e-05	0.01473	CG42347
chr2R	5611072	2R:5605491:T:A	8.553e-05	0.0167	0.001956	CG42347
chr2R	5771665	2R:5775274:A:C	0.0003404	0.006699	0.006688	CG1513
chr2R	5771666	2R:5771277:C:T	3.117e-06	9.999e-05	0.004274	CG1513
chr2R	6168423	2R:6168396:A:G	3.656e-05	0.0187	0.007423	CAP
chr2R	9697052	2R:9703868:T:A	3.598e-05	0.008499	0.0216	stj
chr2R	9697112	2R:9696127:C:A	2.4e-08	9.999e-05	0.04344	stj
chr2R	9697704	2R:9693530:T:A	5.032e-06	0.0011	0.03246	stj
chr2R	9704882	2R:9704721:G:A	0.0001114	0.0285	0.006007	stj
chr2R	9704884	2R:9693773:A:C	1.084e-09	9.999e-05	0.05697	stj
chr3L	13013548	3L:13013229:T:C	3.941e-06	0.0003	0.04276	CG11255
chr3L	16133495	3L:16133437:T:A	3.725e-06	0.0005	0.01786	CG5151
chr3L	16992953	3L:16994764:A:G	0.0004863	0.0323	0.1043	CG3764
chr3L	19579845	3L:19580975:C:TTT	0.001251	0.0193	0.0008456	CG9330
chr3L	2125496	3L:2126002:T:G	2.18e-06	0.0018	0.01618	zormin
chr3L	2126093	3L:2128499:G:A	1.144e-05	0.009099	0.02893	zormin
chr3L	21327037	3L:21323854:T:G	0.0002712	0.0282	0.02584	Rab26
chr3L	2134648	3L:2129254:T:A	5.805e-07	0.0004	0.0207	zormin
chr3L	4198341	3L:4198362:C:T	0.0004785	0.0296	0.0387	CG1308
chr3L	4590685	3L:4559425:C:T	0.0001228	0.0397	0.06907	CG42540
chr3L	4590709	3L:4573017:A:G	5.342e-05	0.0234	0.05225	CG42540
chr3L	6942783	3L:6944514:G:A	0.0003359	0.0243	0.001378	CG10077
chr3L	9826391	3L:9823288:C:G	2.049e-05	0.008599	0.01262	CG33205
chr3L	9826394	3L:9826377:A:T	1.859e-08	9.999e-05	0.02452	CG33205
chr3L	9826400	3L:9824658:C:T	7.86e-05	0.0299	0.02958	CG33205
chr3L	9826401	3L:9826443:A:T	5.07e-05	0.0224	0.05958	CG33205
chr3L	9826406	3L:9826443:A:T	3.254e-05	0.0128	0.00903	CG33205
chr3L	9826463	3L:9814968:G:C	4.286e-06	0.0018	0.01807	CG33205
chr3L	9826464	3L:9825439:CCAGCCGCAG:C	4.388e-05	0.0171	0.01418	CG33205
chr3L	9826470	3L:9826428:G:C	0.0001148	0.0456	0.03149	CG33205
chr3L	9826557	3L:9818108:C:G	5.476e-05	0.0232	0.002516	CG33205
chr3L	9826559	3L:9826443:A:T	9.08e-05	0.0336	0.04582	CG33205
chr3L	9826584	3L:9826538:C:T	2.955e-07	0.0002	0.05202	CG33205
chr3L	9826587	3L:9826538:C:T	1.678e-07	9.999e-05	0.02081	CG33205
chr3L	991441	3L:991344:T:A	3.905e-20	9.999e-05	0.08668	CG13908
chr3R	1062050	3R:1061877:A:C	0.0007488	0.0023	0.002535	retinophilin
chr3R	1062051	3R:1062116:T:C	0.001092	0.0034	0.0183	retinophilin
chr3R	1062054	3R:1062117:C:T	2.43e-06	9.999e-05	0.1193	retinophilin
chr3R	1062097	3R:1061991:T:C	0.0005747	0.0018	0.08055	retinophilin
chr3R	1062100	3R:1061877:A:C	0.008578	0.0298	0.006223	retinophilin
chr3R	11922387	3R:11923014:T:C	0.000184	0.0301	0.01488	Mhcl
chr3R	14796414	3R:14797512:C:T	1.664e-05	0.0024	0.01376	CG42613
chr3R	15056818	3R:15061992:A:G	6.894e-08	9.999e-05	0.01319	unc79
chr3R	15056819	3R:15061945:C:CAATAGGCAC	4.906e-07	9.999e-05	0.0222	unc79
chr3R	15063919	3R:15061695:C:G	7.579e-05	0.0199	0.04059	unc79
chr3R	15863474	3R:15877801:A:C	1.706e-06	0.0003	0.04532	CG17193
chr3R	16790759	3R:16800033:A:C	3.927e-05	0.0141	0.003913	Atpalpha
chr3R	16844511	3R:16844530:G:T	1.702e-06	0.0002	0.07817	Rlip
chr3R	16854033	3R:16867461:A:G	0.00024	0.043	0.05059	Dhc93AB
chr3R	16857620	3R:16867656:G:A	2.961e-05	0.005499	0.0518	Dhc93AB
chr3R	20227367	3R:20264301:A:G	1.86e-05	0.0176	0.03647	nAcRalpha-96Aa
chr3R	21791353	3R:21791667:C:T	0.000126	0.006499	0.0532	boss
chr3R	22101103	3R:22100811:C:G	5.401e-05	0.0138	0.02251	CG6154
chr3R	23498893	3R:23498276:T:C	1.046e-07	9.999e-05	0.01821	CG18437
chr3R	23498894	3R:23499132:T:C	7.484e-11	9.999e-05	0.04212	CG18437
chr3R	23499010	3R:23498276:T:C	1.696e-09	9.999e-05	0.02529	CG18437
chr3R	23499011	3R:23499249:C:T	2.832e-08	0.0002	0.03204	CG18437
chr3R	26872226	3R:26871260:G:C	0.0001026	0.013	0.04575	CanA1
chr3R	26872227	3R:26872175:C:T	0.0001858	0.024	0.01722	CanA1
chr3R	27669941	3R:27668532:G:A	1.39e-06	0.0002	0.00626	RhoGAP100F
chr3R	27670470	3R:27663908:C:A	0.0001129	0.006199	0.04826	RhoGAP100F
chr3R	4067757	3R:4069491:T:A	0.001926	0.0347	0.01324	CG9636
chr3R	4662759	3R:4666618:G:A	8.005e-06	0.007899	0.002974	pyd
chr3R	4663337	3R:4662528:A:G	7.872e-08	9.999e-05	0.00844	pyd
chr3R	482227	3R:482138:G:A	6.855e-09	9.999e-05	0.05762	CG12001
chr3R	5595147	3R:5595578:G:A	1.365e-05	0.0002	0.03114	CG8481
chr3R	7990069	3R:7991145:A:G	7.044e-10	9.999e-05	0.05523	Cpn
chrX	1267379	X:1268613:A:T	0.001198	0.0118	0.01342	CG3056
chrX	1267561	X:1267371:C:A	0.002316	0.022	0.04461	CG3056
chrX	1272511	X:1272269:A:C	1.398e-07	9.999e-05	0.02236	SNF1A
chrX	13608022	X:13602761:T:A	0.0001382	0.0151	0.01852	CG32627
chrX	13608063	X:13608322:T:A	3.181e-06	0.0003	0.0117	CG32627
chrX	14826973	X:14827317:TACAACACTGTTTTT:T	9.612e-07	0.002	0.01935	Flo-2
chrX	14952424	X:14907226:G:A	7.849e-05	0.0303	0.02484	hiw
chrX	17846749	X:17912046:C:G	7.219e-06	0.006699	0.006318	Sh
chrX	17846750	X:17880884:AA:A	2.53e-05	0.0224	0.01323	Sh
chrX	19228555	X:19232324:A:T	6.843e-05	0.024	0.01636	gfA
chrX	19535621	X:19536050:C:A	0.0004266	0.0036	0.01792	CG12237
chrX	21500754	X:21501132:T:A	0.001025	0.0425	0.01054	DIP1
chrX	3847324	X:3847502:C:A	9.195e-07	9.999e-05	0.005103	Vap-33-1
chrX	8132832	X:8132846:A:T	9.05e-07	0.0025	0.01745	sdt
