# Supplementary material for: Genetic mapping uncovers cis-regulatory landscape of RNA editing
Source: Nat Commun. 2015 Sep 16;6:8194. doi: 10.1038/ncomms9194 (PMC4573499; doi:10.1038/ncomms9194)
Supplement: Supplementary Data 3 — novel intronic RNA editing sites [file ncomms9194-s4.xlsx]

## Sheet: Intronic sites
Chromosome	Position	Gene
chr2L	40389	Cda5
chr2L	43275	Cda5
chr2L	43311	Cda5
chr2L	43321	Cda5
chr2L	43388	Cda5
chr2L	43399	Cda5
chr2L	43463	Cda5
chr2L	43608	Cda5
chr2L	46952	Cda5
chr2L	57496	Cda5
chr2L	166510	spen
chr2L	170984	spen
chr2L	172875	spen
chr2L	176849	spen
chr2L	226697	kis
chr2L	257383	CG3645
chr2L	262986	CG3645
chr2L	316338	Plc21C
chr2L	336692	Plc21C
chr2L	677058	ds
chr2L	937510	CG4341
chr2L	940032	CG4341
chr2L	942888	CG4341
chr2L	942940	CG4341
chr2L	1030894	ia2
chr2L	1033059	ia2
chr2L	1120396	Pino
chr2L	1124964	Pino
chr2L	1174732	CG4887
chr2L	1265983	robo3
chr2L	1272738	robo3
chr2L	1278234	robo3
chr2L	1578348	haf
chr2L	1589214	haf
chr2L	1663317	chinmo
chr2L	1852373	CG31665
chr2L	1862023	CG31663
chr2L	1887264	CG7337
chr2L	1887541	CG7337
chr2L	1901726	CG7337
chr2L	1920488	CG7337
chr2L	2011830	CG4238
chr2L	2073766	dpr3
chr2L	2079456	dpr3
chr2L	2079457	dpr3
chr2L	2082691	dpr3
chr2L	2082706	dpr3
chr2L	2089996	dpr3
chr2L	2090032	dpr3
chr2L	2090033	dpr3
chr2L	2096090	dpr3
chr2L	2097123	dpr3
chr2L	2100341	dpr3
chr2L	2161653	aop
chr2L	2161658	aop
chr2L	2221888	CG7082
chr2L	2708685	CG31690
chr2L	2709642	CG31690
chr2L	2784372	Syt1
chr2L	2785531	Syt1
chr2L	2786034	Syt1
chr2L	2790823	Syt1
chr2L	2790826	Syt1
chr2L	2790950	Syt1
chr2L	2790952	Syt1
chr2L	2872316	CG31694
chr2L	2889169	lilli
chr2L	2889172	lilli
chr2L	2889394	lilli
chr2L	2901179	lilli
chr2L	2911630	lilli
chr2L	2930917	lilli
chr2L	2939573	lilli
chr2L	2946551	lilli
chr2L	3111861	toc
chr2L	3121014	toc
chr2L	3135062	toc
chr2L	3189158	CG34393
chr2L	3189160	CG34393
chr2L	3196476	CG34393
chr2L	3685028	CG34340
chr2L	3685139	CG34340
chr2L	3724408	Shaw
chr2L	3891477	capu
chr2L	4062420	ed
chr2L	4064001	ed
chr2L	4294890	tutl
chr2L	4300420	tutl
chr2L	4310609	tutl
chr2L	4310615	tutl
chr2L	4310833	tutl
chr2L	4310842	tutl
chr2L	4311270	tutl
chr2L	4312805	tutl
chr2L	4313399	tutl
chr2L	4316467	tutl
chr2L	4318094	tutl
chr2L	4318095	tutl
chr2L	4318105	tutl
chr2L	4318106	tutl
chr2L	4318162	tutl
chr2L	4710087	CG34351
chr2L	4712604	CG34351
chr2L	4712608	CG34351
chr2L	4714681	CG34351
chr2L	4737514	CG15630
chr2L	4751445	CG15630
chr2L	4751512	CG15630
chr2L	4764945	CG15630
chr2L	4766453	CG15630
chr2L	4770865	CG15630
chr2L	4771134	CG15630
chr2L	4773800	CG15630
chr2L	4773874	CG15630
chr2L	4773875	CG15630
chr2L	4775597	CG15630
chr2L	4776917	CG15630
chr2L	4778319	CG15630
chr2L	4778320	CG15630
chr2L	4785044	CG15630
chr2L	4788041	CG15630
chr2L	4853621	pog
chr2L	4856980	pog
chr2L	4879527	Cf2
chr2L	4880921	Cf2
chr2L	4915683	hoe1
chr2L	5007335	Rtnl1
chr2L	5089998	pgant5
chr2L	5093322	pgant5
chr2L	5102529	Msp-300
chr2L	5112938	Msp-300
chr2L	5186576	Msp-300
chr2L	5240773	tkv
chr2L	5240776	tkv
chr2L	5240798	tkv
chr2L	5241122	tkv
chr2L	5245350	tkv
chr2L	5249539	tkv
chr2L	5250144	tkv
chr2L	5251111	tkv
chr2L	5251114	tkv
chr2L	5262449	tkv
chr2L	5262769	tkv
chr2L	5262791	tkv
chr2L	5262993	tkv
chr2L	5608209	CG14010
chr2L	5643389	CG31646
chr2L	5649521	CG31646
chr2L	5746046	CG11030
chr2L	5746047	CG11030
chr2L	5756931	CG11030
chr2L	5774369	CG9171
chr2L	5774456	CG9171
chr2L	5776750	CG9171
chr2L	5776752	CG9171
chr2L	5779654	CG9171
chr2L	5779750	CG9171
chr2L	5783800	CG9171
chr2L	5785913	CG9171
chr2L	5787167	CG9171
chr2L	5787242	CG9171
chr2L	5787264	CG9171
chr2L	5788254	CG9171
chr2L	5789759	CG9171
chr2L	5789760	CG9171
chr2L	5793780	CG9171
chr2L	5793803	CG9171
chr2L	6055288	CG13995
chr2L	6088521	Kr-h1
chr2L	6088768	Kr-h1
chr2L	6088867	Kr-h1
chr2L	6088980	Kr-h1
chr2L	6088984	Kr-h1
chr2L	6204064	CG34380
chr2L	6302350	Ddr
chr2L	6312814	Ddr
chr2L	6315736	Ddr
chr2L	6324261	Gef26
chr2L	6473549	mmy
chr2L	6569609	CG11319
chr2L	6579803	CG11319
chr2L	6723020	homer
chr2L	6723036	homer
chr2L	6727613	Liprin-alpha
chr2L	6793485	nrv2
chr2L	6793487	nrv2
chr2L	6793502	nrv2
chr2L	7120154	Pvf3
chr2L	7120159	Pvf3
chr2L	7120164	Pvf3
chr2L	7123139	Pvf3
chr2L	7123619	Pvf3
chr2L	7132184	Pvf3
chr2L	7132223	Pvf3
chr2L	7138818	Pvf3
chr2L	7144448	Pvf3
chr2L	7489632	CG42533
chr2L	7489850	CG42533
chr2L	7510458	Rapgap1
chr2L	7515529	Rapgap1
chr2L	7569246	Rapgap1
chr2L	7652304	Slob
chr2L	7660357	Slob
chr2L	7660423	Slob
chr2L	7677885	Myo28B1
chr2L	7910914	Snoo
chr2L	7917500	Snoo
chr2L	7933004	Snoo
chr2L	7933005	Snoo
chr2L	7938435	Snoo
chr2L	7941360	Snoo
chr2L	7945643	Snoo
chr2L	7945645	Snoo
chr2L	7953423	Snoo
chr2L	7953631	Snoo
chr2L	7953669	Snoo
chr2L	7953685	Snoo
chr2L	7953952	Snoo
chr2L	7967684	Snoo
chr2L	7967701	Snoo
chr2L	7967859	Snoo
chr2L	7968385	Snoo
chr2L	7968393	Snoo
chr2L	7968409	Snoo
chr2L	8084780	Bsg
chr2L	8090041	Bsg
chr2L	8148461	CG8552
chr2L	8167907	CG8486
chr2L	8592063	Sema-1a
chr2L	8614132	Sema-1a
chr2L	8644693	Sema-1a
chr2L	8644763	Sema-1a
chr2L	8740049	raw
chr2L	8740053	raw
chr2L	8740130	raw
chr2L	9070511	CG31708
chr2L	9168168	tai
chr2L	9168175	tai
chr2L	9171012	tai
chr2L	9205344	tai
chr2L	9217497	tai
chr2L	9259247	Ggamma30A
chr2L	9259397	Ggamma30A
chr2L	9259425	Ggamma30A
chr2L	9263249	Ggamma30A
chr2L	9271941	Ggamma30A
chr2L	9276698	Ggamma30A
chr2L	9284975	Ggamma30A
chr2L	9378876	Shawl
chr2L	9563912	jp
chr2L	9564276	jp
chr2L	9618771	GlcAT-S
chr2L	9618784	GlcAT-S
chr2L	9618786	GlcAT-S
chr2L	9618988	GlcAT-S
chr2L	9723943	Nckx30C
chr2L	9725051	Nckx30C
chr2L	9725128	Nckx30C
chr2L	9725702	Nckx30C
chr2L	9731849	Nckx30C
chr2L	9732449	Nckx30C
chr2L	9740572	Nckx30C
chr2L	9741819	Nckx30C
chr2L	9799319	nAcRalpha-30D
chr2L	9799321	nAcRalpha-30D
chr2L	9801071	nAcRalpha-30D
chr2L	9801756	nAcRalpha-30D
chr2L	9804789	nAcRalpha-30D
chr2L	9808442	nAcRalpha-30D
chr2L	9808444	nAcRalpha-30D
chr2L	9808575	nAcRalpha-30D
chr2L	9808577	nAcRalpha-30D
chr2L	9809850	nAcRalpha-30D
chr2L	9809888	nAcRalpha-30D
chr2L	9810008	nAcRalpha-30D
chr2L	9810131	nAcRalpha-30D
chr2L	9810362	nAcRalpha-30D
chr2L	9812354	nAcRalpha-30D
chr2L	9814190	nAcRalpha-30D
chr2L	9814564	nAcRalpha-30D
chr2L	9814574	nAcRalpha-30D
chr2L	9814580	nAcRalpha-30D
chr2L	9814581	nAcRalpha-30D
chr2L	9818020	nAcRalpha-30D
chr2L	9831565	nAcRalpha-30D
chr2L	9836623	nAcRalpha-30D
chr2L	9842827	nAcRalpha-30D
chr2L	9842957	nAcRalpha-30D
chr2L	9852207	nAcRalpha-30D
chr2L	9879717	nAcRalpha-30D
chr2L	9879936	nAcRalpha-30D
chr2L	9881897	nAcRalpha-30D
chr2L	9881927	nAcRalpha-30D
chr2L	9882831	nAcRalpha-30D
chr2L	9883131	nAcRalpha-30D
chr2L	9936553	CG31712
chr2L	9936555	CG31712
chr2L	10084531	CG31714
chr2L	10315306	CG4972
chr2L	10550218	Trim9
chr2L	10553014	Trim9
chr2L	10564415	Trim9
chr2L	10565217	Trim9
chr2L	10574750	Trim9
chr2L	10585264	Trim9
chr2L	10823266	Nos
chr2L	10927746	dpr2
chr2L	10941051	dpr2
chr2L	11211124	ab
chr2L	11211146	ab
chr2L	11211151	ab
chr2L	11211336	ab
chr2L	11212487	ab
chr2L	11243210	ab
chr2L	11248207	ab
chr2L	11800870	crol
chr2L	11822454	Pde1c
chr2L	11829758	Pde1c
chr2L	11829759	Pde1c
chr2L	11829776	Pde1c
chr2L	11829789	Pde1c
chr2L	11857640	Pde1c
chr2L	11860462	Pde1c
chr2L	11860972	Pde1c
chr2L	11860973	Pde1c
chr2L	11861367	Pde1c
chr2L	11868316	Pde1c
chr2L	11868324	Pde1c
chr2L	11872030	Pde1c
chr2L	11873904	Pde1c
chr2L	11901959	Pde1c
chr2L	11906328	Pde1c
chr2L	11906578	Pde1c
chr2L	11922271	Pde1c
chr2L	11923654	Pde1c
chr2L	11924336	Pde1c
chr2L	11924842	Pde1c
chr2L	11925364	Pde1c
chr2L	11927335	Pde1c
chr2L	11927445	Pde1c
chr2L	12148954	CG31760
chr2L	12153007	CG31760
chr2L	12245266	aret
chr2L	12246216	aret
chr2L	12463887	bun
chr2L	12476637	bun
chr2L	12505311	bun
chr2L	12546102	bun
chr2L	12546150	bun
chr2L	12546151	bun
chr2L	12728495	MRP
chr2L	12737090	MRP
chr2L	12737207	MRP
chr2L	13191470	CG16974
chr2L	13292641	CG31729
chr2L	13296078	CG31729
chr2L	13462328	CR31846
chr2L	13462497	CR31846
chr2L	13462519	CR31846
chr2L	13466759	CR31846
chr2L	13468253	CR31846
chr2L	13470695	CR31846
chr2L	13471990	CR31846
chr2L	13473304	CR31846
chr2L	13473442	CR31846
chr2L	13473546	CR31846
chr2L	13479795	CR31846
chr2L	13479812	CR31846
chr2L	13528741	B4
chr2L	13547871	B4
chr2L	13550515	kuz
chr2L	13550558	kuz
chr2L	13559461	kuz
chr2L	13605700	kuz
chr2L	13615514	kuz
chr2L	13617033	kuz
chr2L	13617037	kuz
chr2L	13714612	CG31814
chr2L	13714692	CG31814
chr2L	13716613	CG31814
chr2L	13804688	CAH1
chr2L	13840228	cenG1A
chr2L	13840247	cenG1A
chr2L	13852187	cenG1A
chr2L	13862610	cenG1A
chr2L	13865130	cenG1A
chr2L	13876531	cenG1A
chr2L	13878855	cenG1A
chr2L	13887091	cenG1A
chr2L	14069249	nAcRalpha-34E
chr2L	14070206	nAcRalpha-34E
chr2L	14078936	nAcRalpha-34E
chr2L	14082057	nAcRalpha-34E
chr2L	14082413	nAcRalpha-34E
chr2L	14086646	nAcRalpha-34E
chr2L	14220910	smi35A
chr2L	14220977	smi35A
chr2L	14224418	smi35A
chr2L	14229969	smi35A
chr2L	14640038	osp
chr2L	14655392	osp
chr2L	14914189	CG42313
chr2L	14930787	CG42313
chr2L	14934786	CG42313
chr2L	14956168	CG42313
chr2L	15055558	ck
chr2L	15081522	CG15270
chr2L	15082150	CG15270
chr2L	15084353	CG15270
chr2L	15170154	CG4168
chr2L	15170643	CG4168
chr2L	15170689	CG4168
chr2L	15934702	beat-Ib
chr2L	15935623	beat-Ib
chr2L	16008131	beat-Ic
chr2L	16024879	beat-Ic
chr2L	16174276	Ca-alpha1D
chr2L	16175132	Ca-alpha1D
chr2L	16175138	Ca-alpha1D
chr2L	16175268	Ca-alpha1D
chr2L	16247532	PRL-1
chr2L	16247534	PRL-1
chr2L	16247535	PRL-1
chr2L	16248164	PRL-1
chr2L	16255652	PRL-1
chr2L	16255653	PRL-1
chr2L	16276077	crp
chr2L	16285092	crp
chr2L	16434463	CG5888
chr2L	16560988	CG42389
chr2L	16561084	CG42389
chr2L	16566665	CG42389
chr2L	16566681	CG42389
chr2L	16566683	CG42389
chr2L	16566704	CG42389
chr2L	16571600	CG42389
chr2L	16573079	CG42389
chr2L	16579110	CG42389
chr2L	16601830	CG42389
chr2L	16618825	CG42389
chr2L	16619294	CG42389
chr2L	16637231	CG42389
chr2L	16638470	CG42389
chr2L	16647672	CG42389
chr2L	16722765	CG31782
chr2L	16779951	Mhc
chr2L	16779995	Mhc
chr2L	16982723	beat-IIIb
chr2L	17239567	beat-IIIc
chr2L	17245014	beat-IIIc
chr2L	17375802	CG6860
chr2L	17397532	CLIP-190
chr2L	17465090	BicD
chr2L	17466280	BicD
chr2L	17650891	CadN
chr2L	17653256	CadN
chr2L	17653266	CadN
chr2L	17653269	CadN
chr2L	17654320	CadN
chr2L	17654321	CadN
chr2L	17654322	CadN
chr2L	17654337	CadN
chr2L	17654574	CadN
chr2L	17654653	CadN
chr2L	17671335	CadN
chr2L	17672510	CadN
chr2L	17682699	CadN
chr2L	17716148	CadN
chr2L	17716149	CadN
chr2L	17716150	CadN
chr2L	17716301	CadN
chr2L	17726278	CadN
chr2L	18024500	rdo
chr2L	18121901	CG5758
chr2L	18121998	CG5758
chr2L	18151801	Socs36E
chr2L	18170798	CG42750
chr2L	18176636	CG42750
chr2L	18179565	CG42750
chr2L	18375095	Fas3
chr2L	18548133	Pde11
chr2L	18548139	Pde11
chr2L	18548227	Pde11
chr2L	18560972	Pde11
chr2L	18562045	Pde11
chr2L	18569141	Pde11
chr2L	18632367	MESR3
chr2L	18632402	MESR3
chr2L	18646005	MESR3
chr2L	18937056	ssp3
chr2L	19420746	Pax
chr2L	19438993	CG10237
chr2L	19569546	spi
chr2L	19569547	spi
chr2L	19571108	spi
chr2L	19575039	spi
chr2L	19575655	spi
chr2L	19631927	Lar
chr2L	19641250	Lar
chr2L	19641338	Lar
chr2L	19683279	Lar
chr2L	19688954	Lar
chr2L	19690206	Lar
chr2L	19703184	Lar
chr2L	19715452	Lar
chr2L	19719172	Lar
chr2L	19724174	Lar
chr2L	19785054	CdGAPr
chr2L	19786242	CdGAPr
chr2L	19862078	sick
chr2L	19867900	sick
chr2L	19910528	sick
chr2L	19915554	sick
chr2L	19915666	sick
chr2L	19940000	sick
chr2L	19952409	sick
chr2L	20039456	sNPF
chr2L	20042954	sNPF
chr2L	20333840	spir
chr2L	20697946	Hr38
chr2L	20802597	CG9328
chr2L	20810930	CG9328
chr2L	20890020	CG9339
chr2L	20890023	CG9339
chr2L	20890098	CG9339
chr2L	21016590	CG42238
chr2L	21034564	CG42238
chr2L	21049786	CG42238
chr2L	21049924	CG42238
chr2L	21049965	CG42238
chr2L	21108750	Nhe2
chr2L	21109174	Nhe2
chr2L	21109175	Nhe2
chr2L	21123659	Nhe2
chr2L	21123664	Nhe2
chr2L	21123710	Nhe2
chr2L	21123711	Nhe2
chr2L	21169887	Acon
chr2L	21242108	Hr39
chr2L	21250444	Hr39
chr2L	21256259	Hr39
chr2L	21256263	Hr39
chr2L	21256292	Hr39
chr2L	21256448	Hr39
chr2L	21256776	Hr39
chr2L	21256790	Hr39
chr2L	21263964	CG8671
chr2L	21266506	CG8671
chr2L	21272858	CG8671
chr2L	21272882	CG8671
chr2L	21272884	CG8671
chr2L	21290256	Mio
chr2L	21290272	Mio
chr2L	21299104	Mio
chr2L	21300645	Mio
chr2L	21302413	Mio
chr2L	21302470	Mio
chr2L	21302522	Mio
chr2L	21302746	Mio
chr2L	21302751	Mio
chr2L	21302752	Mio
chr2L	21302765	Mio
chr2L	21302869	Mio
chr2L	21303018	Mio
chr2L	21303118	Mio
chr2L	21306076	Mio
chr2L	21306354	Mio
chr2L	21306491	Mio
chr2L	21306503	Mio
chr2L	21306514	Mio
chr2L	21306791	Mio
chr2L	21306805	Mio
chr2L	21306819	Mio
chr2L	21306830	Mio
chr2L	21307332	Mio
chr2L	21346094	Tsp39D
chr2L	21383375	nrv3
chr2L	21383394	nrv3
chr2L	21383395	nrv3
chr2L	21383414	nrv3
chr2L	21384062	nrv3
chr2L	21384065	nrv3
chr2L	21384066	nrv3
chr2L	21384068	nrv3
chr2L	21384100	nrv3
chr2L	21384107	nrv3
chr2L	21384293	nrv3
chr2L	21384340	nrv3
chr2L	21637496	Ac3
chr2L	21637502	Ac3
chr2L	21675096	CG2225
chr2L	21689497	CG31619
chr2L	21689505	CG31619
chr2L	21689510	CG31619
chr2L	21689545	CG31619
chr2L	21689628	CG31619
chr2L	21689637	CG31619
chr2L	21689638	CG31619
chr2L	21689651	CG31619
chr2L	21690732	CG31619
chr2L	21690744	CG31619
chr2L	21690745	CG31619
chr2L	21690751	CG31619
chr2L	21690759	CG31619
chr2L	21690794	CG31619
chr2L	21690842	CG31619
chr2L	21690883	CG31619
chr2L	21690890	CG31619
chr2L	21690897	CG31619
chr2L	21690899	CG31619
chr2L	21690907	CG31619
chr2L	21690908	CG31619
chr2L	21690967	CG31619
chr2L	21702174	CG31619
chr2L	21702176	CG31619
chr2L	21702181	CG31619
chr2L	21702188	CG31619
chr2L	21702821	CG31619
chr2L	21702825	CG31619
chr2L	21702832	CG31619
chr2L	21705324	CG31619
chr2L	21705328	CG31619
chr2L	21705331	CG31619
chr2L	21705340	CG31619
chr2L	21706725	CG31619
chr2L	21706728	CG31619
chr2L	21706896	CG31619
chr2L	21706907	CG31619
chr2L	21707740	CG31619
chr2L	21707742	CG31619
chr2L	21707916	CG31619
chr2L	21707917	CG31619
chr2L	21708525	CG31619
chr2L	21708737	CG31619
chr2L	21708759	CG31619
chr2L	21708774	CG31619
chr2L	21708856	CG31619
chr2L	21708857	CG31619
chr2L	21708910	CG31619
chr2L	21709706	CG31619
chr2L	21709710	CG31619
chr2L	21709729	CG31619
chr2L	21709751	CG31619
chr2L	21709757	CG31619
chr2L	21709787	CG31619
chr2L	21709791	CG31619
chr2L	21709808	CG31619
chr2L	21709836	CG31619
chr2L	21709842	CG31619
chr2L	21709856	CG31619
chr2L	21709875	CG31619
chr2L	21709887	CG31619
chr2L	21710001	CG31619
chr2L	21710082	CG31619
chr2L	21710084	CG31619
chr2L	21710142	CG31619
chr2L	21710149	CG31619
chr2L	21710150	CG31619
chr2L	21710181	CG31619
chr2L	21710185	CG31619
chr2L	21710866	CG31619
chr2L	21710924	CG31619
chr2L	21712536	CG31619
chr2L	21722057	CG31619
chr2L	21727737	CG31619
chr2L	22156418	CG42748
chr2L	22156426	CG42748
chr2L	22156453	CG42748
chr2L	22251201	Tif-IA
chr2L	22251202	Tif-IA
chr2L	22251220	Tif-IA
chr2L	22251222	Tif-IA
chr2L	22252518	Tif-IA
chr2L	22252522	Tif-IA
chr2L	22252525	Tif-IA
chr2L	22252529	Tif-IA
chr2L	22255105	Tif-IA
chr2L	22355239	CG17018
chr2L	22433795	CG17490
chr2L	22433796	CG17490
chr2L	22434350	CG17490
chr2L	22434421	CG17490
chr2L	22436035	CG17490
chr2L	22525276	CG40006
chr2L	22572484	CG40006
chr2L	22623429	CG40006
chr2L	22818692	lt
chr2L	22818693	lt
chr2L	22818700	lt
chr2L	22818705	lt
chr2L	22818710	lt
chr2L	22819628	lt
chr2L	22819640	lt
chr2L	22819660	lt
chr2L	22879065	cta
chr2L	22879066	cta
chr2L	22879080	cta
chr2L	22879635	cta
chr2L	22881547	cta
chr2L	22881706	cta
chr2L	22881707	cta
chr2L	22881733	cta
chr2L	22881748	cta
chr2L	22881758	cta
chr2L	22881964	cta
chr2LHet	22002	CG12567
chr2LHet	22006	CG12567
chr2LHet	22012	CG12567
chr2LHet	22013	CG12567
chr2LHet	22235	CG12567
chr2LHet	22243	CG12567
chr2LHet	23230	CG12567
chr2LHet	25566	CG12567
chr2LHet	25568	CG12567
chr2LHet	29454	CG12567
chr2LHet	30523	CG12567
chr2R	126814	CG17665
chr2R	235678	Gprk1
chr2R	235820	Gprk1
chr2R	235822	Gprk1
chr2R	235823	Gprk1
chr2R	235830	Gprk1
chr2R	235886	Gprk1
chr2R	237516	Gprk1
chr2R	237524	Gprk1
chr2R	237536	Gprk1
chr2R	237537	Gprk1
chr2R	237538	Gprk1
chr2R	237553	Gprk1
chr2R	237575	Gprk1
chr2R	237580	Gprk1
chr2R	237674	Gprk1
chr2R	237695	Gprk1
chr2R	237730	Gprk1
chr2R	237734	Gprk1
chr2R	237735	Gprk1
chr2R	237736	Gprk1
chr2R	237737	Gprk1
chr2R	237773	Gprk1
chr2R	237798	Gprk1
chr2R	237810	Gprk1
chr2R	237888	Gprk1
chr2R	237891	Gprk1
chr2R	238811	Gprk1
chr2R	238813	Gprk1
chr2R	238830	Gprk1
chr2R	238862	Gprk1
chr2R	274895	Gprk1
chr2R	275328	Gprk1
chr2R	275341	Gprk1
chr2R	275394	Gprk1
chr2R	275407	Gprk1
chr2R	275479	Gprk1
chr2R	275488	Gprk1
chr2R	275501	Gprk1
chr2R	275515	Gprk1
chr2R	275727	Gprk1
chr2R	275730	Gprk1
chr2R	275747	Gprk1
chr2R	275784	Gprk1
chr2R	275785	Gprk1
chr2R	275893	Gprk1
chr2R	275949	Gprk1
chr2R	276039	Gprk1
chr2R	285076	Gprk1
chr2R	285082	Gprk1
chr2R	285093	Gprk1
chr2R	285137	Gprk1
chr2R	285155	Gprk1
chr2R	285163	Gprk1
chr2R	285240	Gprk1
chr2R	285248	Gprk1
chr2R	290012	Gprk1
chr2R	294984	Gprk1
chr2R	295042	Gprk1
chr2R	295047	Gprk1
chr2R	295071	Gprk1
chr2R	295094	Gprk1
chr2R	295126	Gprk1
chr2R	295133	Gprk1
chr2R	295134	Gprk1
chr2R	295137	Gprk1
chr2R	295194	Gprk1
chr2R	295197	Gprk1
chr2R	295204	Gprk1
chr2R	295205	Gprk1
chr2R	315286	Gprk1
chr2R	315295	Gprk1
chr2R	315304	Gprk1
chr2R	315732	Gprk1
chr2R	315804	Gprk1
chr2R	315925	Gprk1
chr2R	336091	Gprk1
chr2R	358084	Gprk1
chr2R	435353	Stlk
chr2R	435361	Stlk
chr2R	437138	Stlk
chr2R	437139	Stlk
chr2R	437140	Stlk
chr2R	437141	Stlk
chr2R	438535	Stlk
chr2R	439785	Stlk
chr2R	439835	Stlk
chr2R	439920	Stlk
chr2R	439921	Stlk
chr2R	439958	Stlk
chr2R	447376	Stlk
chr2R	451265	Stlk
chr2R	451281	Stlk
chr2R	451282	Stlk
chr2R	451305	Stlk
chr2R	451306	Stlk
chr2R	485636	p120ctn
chr2R	485643	p120ctn
chr2R	485645	p120ctn
chr2R	485897	p120ctn
chr2R	585079	Nipped-B
chr2R	585082	Nipped-B
chr2R	585087	Nipped-B
chr2R	590818	Nipped-B
chr2R	593072	Nipped-B
chr2R	593337	Nipped-B
chr2R	593403	Nipped-B
chr2R	593404	Nipped-B
chr2R	593418	Nipped-B
chr2R	593449	Nipped-B
chr2R	593451	Nipped-B
chr2R	593458	Nipped-B
chr2R	593550	Nipped-B
chr2R	593554	Nipped-B
chr2R	594648	Nipped-B
chr2R	594656	Nipped-B
chr2R	594764	Nipped-B
chr2R	594787	Nipped-B
chr2R	594864	Nipped-B
chr2R	594873	Nipped-B
chr2R	594876	Nipped-B
chr2R	594900	Nipped-B
chr2R	596741	Nipped-B
chr2R	598438	Nipped-B
chr2R	598455	Nipped-B
chr2R	598512	Nipped-B
chr2R	598513	Nipped-B
chr2R	598526	Nipped-B
chr2R	598608	Nipped-B
chr2R	638974	CG17082
chr2R	638986	CG17082
chr2R	639166	CG17082
chr2R	841396	Ir41a
chr2R	851340	Ir41a
chr2R	857822	Ir41a
chr2R	857869	Ir41a
chr2R	857890	Ir41a
chr2R	857926	Ir41a
chr2R	857954	Ir41a
chr2R	857987	Ir41a
chr2R	858058	Ir41a
chr2R	870812	Ir41a
chr2R	871563	Ir41a
chr2R	872082	Ir41a
chr2R	872207	Ir41a
chr2R	872213	Ir41a
chr2R	872272	Ir41a
chr2R	872334	Ir41a
chr2R	872362	Ir41a
chr2R	874630	Ir41a
chr2R	874635	Ir41a
chr2R	874649	Ir41a
chr2R	885502	Ir41a
chr2R	887343	Ir41a
chr2R	891128	Ir41a
chr2R	903795	Ir41a
chr2R	978318	CG3107
chr2R	1006900	gus
chr2R	1007646	gus
chr2R	1011143	gus
chr2R	1011796	gus
chr2R	1011817	gus
chr2R	1011818	gus
chr2R	1011819	gus
chr2R	1012416	gus
chr2R	1012454	gus
chr2R	1012459	gus
chr2R	1012462	gus
chr2R	1012464	gus
chr2R	1012467	gus
chr2R	1012472	gus
chr2R	1012485	gus
chr2R	1012520	gus
chr2R	1012528	gus
chr2R	1014076	gus
chr2R	1014101	gus
chr2R	1014762	gus
chr2R	1014789	gus
chr2R	1014830	gus
chr2R	1015316	gus
chr2R	1015317	gus
chr2R	1015321	gus
chr2R	1015330	gus
chr2R	1015337	gus
chr2R	1015340	gus
chr2R	1033641	Atf6
chr2R	1081565	Nipped-A
chr2R	1081581	Nipped-A
chr2R	1081595	Nipped-A
chr2R	1081599	Nipped-A
chr2R	1081662	Nipped-A
chr2R	1082227	Nipped-A
chr2R	1082243	Nipped-A
chr2R	1082279	Nipped-A
chr2R	1082284	Nipped-A
chr2R	1082286	Nipped-A
chr2R	1082303	Nipped-A
chr2R	1082305	Nipped-A
chr2R	1082308	Nipped-A
chr2R	1082310	Nipped-A
chr2R	1082312	Nipped-A
chr2R	1082334	Nipped-A
chr2R	1082340	Nipped-A
chr2R	1092111	Nipped-A
chr2R	1098810	Nipped-A
chr2R	1098825	Nipped-A
chr2R	1098829	Nipped-A
chr2R	1099512	Nipped-A
chr2R	1099524	Nipped-A
chr2R	1099528	Nipped-A
chr2R	1099531	Nipped-A
chr2R	1099553	Nipped-A
chr2R	1101683	Nipped-A
chr2R	1131393	Nipped-A
chr2R	1131442	Nipped-A
chr2R	1131456	Nipped-A
chr2R	1133092	Nipped-A
chr2R	1133100	Nipped-A
chr2R	1133144	Nipped-A
chr2R	1133149	Nipped-A
chr2R	1134087	Nipped-A
chr2R	1134095	Nipped-A
chr2R	1134526	Nipped-A
chr2R	1208355	sxc
chr2R	1208359	sxc
chr2R	1208376	sxc
chr2R	1208377	sxc
chr2R	1208385	sxc
chr2R	1208421	sxc
chr2R	1209870	sxc
chr2R	1211438	sxc
chr2R	1211439	sxc
chr2R	1212032	sxc
chr2R	1324689	CG42345
chr2R	1324690	CG42345
chr2R	1324914	CG42345
chr2R	1532661	CG11665
chr2R	1533713	CG11665
chr2R	1533714	CG11665
chr2R	1537967	CG11665
chr2R	1537976	CG11665
chr2R	1538020	CG11665
chr2R	1538031	CG11665
chr2R	1538052	CG11665
chr2R	1538056	CG11665
chr2R	1538072	CG11665
chr2R	1538878	CG11665
chr2R	1607287	ap
chr2R	1608094	ap
chr2R	1608431	ap
chr2R	1608438	ap
chr2R	1608449	ap
chr2R	1608450	ap
chr2R	1608460	ap
chr2R	1609159	ap
chr2R	1609960	ap
chr2R	1609962	ap
chr2R	1610241	ap
chr2R	1611862	ap
chr2R	1655785	gp210
chr2R	1656582	gp210
chr2R	1656585	gp210
chr2R	1656586	gp210
chr2R	1656594	gp210
chr2R	1736167	dpr12
chr2R	1874647	Src42A
chr2R	1874651	Src42A
chr2R	1875113	Src42A
chr2R	1875424	Src42A
chr2R	1917786	SCAP
chr2R	1917793	SCAP
chr2R	1917799	SCAP
chr2R	1917800	SCAP
chr2R	1917808	SCAP
chr2R	1917840	SCAP
chr2R	1917866	SCAP
chr2R	1917871	SCAP
chr2R	1918301	SCAP
chr2R	1918304	SCAP
chr2R	1918305	SCAP
chr2R	1918306	SCAP
chr2R	1918327	SCAP
chr2R	1918339	SCAP
chr2R	1918342	SCAP
chr2R	1918881	SCAP
chr2R	1918885	SCAP
chr2R	1918889	SCAP
chr2R	1918890	SCAP
chr2R	1918932	SCAP
chr2R	1918996	SCAP
chr2R	1919112	SCAP
chr2R	1919123	SCAP
chr2R	1919174	SCAP
chr2R	1919182	SCAP
chr2R	1919189	SCAP
chr2R	1919196	SCAP
chr2R	1921919	SCAP
chr2R	1921920	SCAP
chr2R	1921921	SCAP
chr2R	1922384	SCAP
chr2R	1927194	CG14591
chr2R	1997467	EcR
chr2R	2006675	EcR
chr2R	2013075	EcR
chr2R	2013153	EcR
chr2R	2013154	EcR
chr2R	2035707	EcR
chr2R	2035724	EcR
chr2R	2036096	EcR
chr2R	2040160	EcR
chr2R	2044855	EcR
chr2R	2046850	EcR
chr2R	2046853	EcR
chr2R	2048173	EcR
chr2R	2049425	EcR
chr2R	2052097	EcR
chr2R	2052433	EcR
chr2R	2052485	EcR
chr2R	2052486	EcR
chr2R	2052487	EcR
chr2R	2052501	EcR
chr2R	2052979	EcR
chr2R	2053106	EcR
chr2R	2053130	EcR
chr2R	2053136	EcR
chr2R	2053523	EcR
chr2R	2053524	EcR
chr2R	2053542	EcR
chr2R	2053555	EcR
chr2R	2053989	EcR
chr2R	2105546	bin3
chr2R	2108104	bin3
chr2R	2130779	Pld
chr2R	2393427	jing
chr2R	2393428	jing
chr2R	2393430	jing
chr2R	2393433	jing
chr2R	2394709	jing
chr2R	2396952	jing
chr2R	2404472	jing
chr2R	2409853	jing
chr2R	2419612	jing
chr2R	2447273	jing
chr2R	2458659	jing
chr2R	2459028	jing
chr2R	2479926	jing
chr2R	2479927	jing
chr2R	2483902	jing
chr2R	2490457	jing
chr2R	2491577	jing
chr2R	2520161	Vha16
chr2R	2656298	Epac
chr2R	2657091	Epac
chr2R	2657096	Epac
chr2R	2716475	CG15236
chr2R	2792972	CG30158
chr2R	2797691	CG30158
chr2R	2803523	CG30158
chr2R	2804896	CG30158
chr2R	2804953	CG30158
chr2R	2853389	CG33558
chr2R	2995993	esn
chr2R	2995994	esn
chr2R	3008872	esn
chr2R	3009172	esn
chr2R	3009530	esn
chr2R	3009633	esn
chr2R	3011189	esn
chr2R	3011190	esn
chr2R	3012159	esn
chr2R	3012184	esn
chr2R	3215113	Dscam
chr2R	3239907	Dscam
chr2R	3249049	Dscam
chr2R	3253847	Dscam
chr2R	3435860	Corin
chr2R	3492491	CG1358
chr2R	3492793	CG1358
chr2R	3580268	CG1399
chr2R	3580991	CG1399
chr2R	3581038	CG1399
chr2R	3581056	CG1399
chr2R	3640132	CG30497
chr2R	3640377	CG30497
chr2R	3640497	CG30497
chr2R	3664231	CG30497
chr2R	3744905	Dgk
chr2R	3744911	Dgk
chr2R	3834883	CG14764
chr2R	3871325	CG11198
chr2R	3948132	CG12769
chr2R	4031998	CG8709
chr2R	4032006	CG8709
chr2R	4032009	CG8709
chr2R	4310285	CSN7
chr2R	4310301	CSN7
chr2R	4382864	mtt
chr2R	4382928	mtt
chr2R	4398960	mtt
chr2R	4398980	mtt
chr2R	4400514	mtt
chr2R	4493412	rgr
chr2R	4506994	Cirl
chr2R	4558890	Acsl
chr2R	4687127	sns
chr2R	4687128	sns
chr2R	4687170	sns
chr2R	4687785	sns
chr2R	4688436	sns
chr2R	4688484	sns
chr2R	4689503	sns
chr2R	4690022	sns
chr2R	4690115	sns
chr2R	4690277	sns
chr2R	4690301	sns
chr2R	4690302	sns
chr2R	4692343	sns
chr2R	4692344	sns
chr2R	4692345	sns
chr2R	4693574	sns
chr2R	4693576	sns
chr2R	4694813	sns
chr2R	4694880	sns
chr2R	4694923	sns
chr2R	4694924	sns
chr2R	4694966	sns
chr2R	4694991	sns
chr2R	4695034	sns
chr2R	4695058	sns
chr2R	4696177	sns
chr2R	4696282	sns
chr2R	4696370	sns
chr2R	4696397	sns
chr2R	4696607	sns
chr2R	4696929	sns
chr2R	4697944	sns
chr2R	4697950	sns
chr2R	4698122	sns
chr2R	4698270	sns
chr2R	4698511	sns
chr2R	4698774	sns
chr2R	4711740	sns
chr2R	4711795	sns
chr2R	4711796	sns
chr2R	4721958	sns
chr2R	4721959	sns
chr2R	4723036	sns
chr2R	4724813	sns
chr2R	4726064	sns
chr2R	4758640	Rya-r44F
chr2R	4759204	Rya-r44F
chr2R	4845661	babo
chr2R	4942869	CG13743
chr2R	4942870	CG13743
chr2R	4943016	CG13743
chr2R	4944318	CG13743
chr2R	4978737	CG8080
chr2R	4978753	CG8080
chr2R	5152215	Pkn
chr2R	5159075	Pkn
chr2R	5172399	Pkn
chr2R	5208965	CG13739
chr2R	5209268	CG13739
chr2R	5209885	CG13739
chr2R	5214740	CG13739
chr2R	5215239	CG13739
chr2R	5215243	CG13739
chr2R	5215256	CG13739
chr2R	5215257	CG13739
chr2R	5215274	CG13739
chr2R	5215506	CG13739
chr2R	5216827	CG13739
chr2R	5219408	CG13739
chr2R	5220778	CG13739
chr2R	5231696	CG13739
chr2R	5231742	CG13739
chr2R	5231750	CG13739
chr2R	5236995	CG13739
chr2R	5294324	wun
chr2R	5295684	wun
chr2R	5295697	wun
chr2R	5298132	wun
chr2R	5298133	wun
chr2R	5339103	Camta
chr2R	5356325	Camta
chr2R	5356484	Camta
chr2R	5392097	brp
chr2R	5401952	brp
chr2R	5403058	brp
chr2R	5405562	brp
chr2R	5407156	brp
chr2R	5407711	brp
chr2R	5407774	brp
chr2R	5408265	brp
chr2R	5408274	brp
chr2R	5519257	Mmp2
chr2R	5609032	CG42347
chr2R	5609123	CG42347
chr2R	5626702	CG42347
chr2R	5626982	CG42347
chr2R	5642909	trpl
chr2R	5648015	trpl
chr2R	5672039	CG1688
chr2R	5688615	CG1688
chr2R	5688628	CG1688
chr2R	5706814	CG1648
chr2R	5706833	CG1648
chr2R	5767003	sec24
chr2R	5813046	Mef2
chr2R	5839097	Mef2
chr2R	5842925	Mef2
chr2R	5843263	Mef2
chr2R	5899636	Pka-R2
chr2R	5907405	Pka-R2
chr2R	5908696	Pka-R2
chr2R	5909978	Pka-R2
chr2R	5910100	Pka-R2
chr2R	5910101	Pka-R2
chr2R	5910115	Pka-R2
chr2R	5910116	Pka-R2
chr2R	5910119	Pka-R2
chr2R	5910156	Pka-R2
chr2R	5910157	Pka-R2
chr2R	5931761	oys
chr2R	5931762	oys
chr2R	5978440	CG2269
chr2R	6037886	KCNQ
chr2R	6037899	KCNQ
chr2R	6056114	KCNQ
chr2R	6056138	KCNQ
chr2R	6056196	KCNQ
chr2R	6058984	KCNQ
chr2R	6059031	KCNQ
chr2R	6063700	KCNQ
chr2R	6077245	KCNQ
chr2R	6100077	Hr46
chr2R	6101450	Hr46
chr2R	6101462	Hr46
chr2R	6109515	Hr46
chr2R	6113012	Hr46
chr2R	6113019	Hr46
chr2R	6113022	Hr46
chr2R	6113023	Hr46
chr2R	6113025	Hr46
chr2R	6113118	Hr46
chr2R	6159811	CAP
chr2R	6166207	CAP
chr2R	6214679	CG42732
chr2R	6214685	CG42732
chr2R	6218955	CG42732
chr2R	6221752	CG42732
chr2R	6228423	CG42732
chr2R	6256709	CG42732
chr2R	6258613	CG42732
chr2R	6259854	CG42732
chr2R	6270936	CG42732
chr2R	6317649	RanBPM
chr2R	6383377	lola
chr2R	6400568	lola
chr2R	6400694	lola
chr2R	6405149	lola
chr2R	6423644	lola
chr2R	6427990	lola
chr2R	6453259	psq
chr2R	6453260	psq
chr2R	6470635	psq
chr2R	6470992	psq
chr2R	6488591	psq
chr2R	6488633	psq
chr2R	6494363	psq
chr2R	6614915	Rab3
chr2R	6623057	CG7220
chr2R	6623058	CG7220
chr2R	6629859	CG33144
chr2R	6633788	CG33144
chr2R	6641002	CG33144
chr2R	6646008	CG33144
chr2R	6659690	CG33144
chr2R	6744170	CG30015
chr2R	6894160	luna
chr2R	6933752	luna
chr2R	6938704	luna
chr2R	6938705	luna
chr2R	6951022	luna
chr2R	6951023	luna
chr2R	6951024	luna
chr2R	6951168	luna
chr2R	6951172	luna
chr2R	6951437	luna
chr2R	6958078	luna
chr2R	6960193	luna
chr2R	6968397	luna
chr2R	6968398	luna
chr2R	6970257	luna
chr2R	6970258	luna
chr2R	6984027	luna
chr2R	7072480	shn
chr2R	7079815	shn
chr2R	7490949	tou
chr2R	7490952	tou
chr2R	7490969	tou
chr2R	7496687	tou
chr2R	7496691	tou
chr2R	7496692	tou
chr2R	7496847	tou
chr2R	7496899	tou
chr2R	7496961	tou
chr2R	7537201	CG9003
chr2R	7686247	ths
chr2R	7844390	CG13188
chr2R	7844391	CG13188
chr2R	7993341	jeb
chr2R	8003261	jeb
chr2R	8150493	Cam
chr2R	8156544	Cam
chr2R	8158740	Cam
chr2R	8181143	CG42700
chr2R	8183590	CG42700
chr2R	8341841	Lac
chr2R	8380783	fdl
chr2R	8392315	fdl
chr2R	8393387	fdl
chr2R	8393391	fdl
chr2R	8393405	fdl
chr2R	8393684	fdl
chr2R	8406880	CG8569
chr2R	8474907	Sin3A
chr2R	8561674	CG42708
chr2R	8885539	Su(z)2
chr2R	9033508	PR2
chr2R	9071926	CG17724,seq
chr2R	9077888	Kdm4B
chr2R	9079649	Kdm4B
chr2R	9079661	Kdm4B
chr2R	9079665	Kdm4B
chr2R	9080117	Kdm4B
chr2R	9080118	Kdm4B
chr2R	9080503	Kdm4B
chr2R	9082256	Kdm4B
chr2R	9315280	CG42321
chr2R	9315281	CG42321
chr2R	9317816	CG42321
chr2R	9317825	CG42321
chr2R	9317826	CG42321
chr2R	9317839	CG42321
chr2R	9318522	CG42321
chr2R	9318525	CG42321
chr2R	9318543	CG42321
chr2R	9320193	CG42321
chr2R	9320206	CG42321
chr2R	9320280	CG42321
chr2R	9370493	arr
chr2R	9376279	bbc
chr2R	9376463	bbc
chr2R	9474709	CG6191
chr2R	9476076	CG6191
chr2R	9476078	CG6191
chr2R	9476080	CG6191
chr2R	9511629	fas
chr2R	9512019	fas
chr2R	9512175	fas
chr2R	9512179	fas
chr2R	9512192	fas
chr2R	9518396	fas
chr2R	9532295	fas
chr2R	9536428	fas
chr2R	9538665	fas
chr2R	9546069	fas
chr2R	9546723	fas
chr2R	9565654	fas
chr2R	9565660	fas
chr2R	9569682	fas
chr2R	9581721	fas
chr2R	9595840	fas
chr2R	9595841	fas
chr2R	9595893	fas
chr2R	9615251	fas
chr2R	9696576	stj
chr2R	9696579	stj
chr2R	9709704	fl(2)d
chr2R	9711023	fl(2)d
chr2R	9711024	fl(2)d
chr2R	9805624	shot
chr2R	9805625	shot
chr2R	9808307	shot
chr2R	9809863	shot
chr2R	9809869	shot
chr2R	9811456	shot
chr2R	9811457	shot
chr2R	9811462	shot
chr2R	9811476	shot
chr2R	9811485	shot
chr2R	9822544	shot
chr2R	9825427	shot
chr2R	9825522	shot
chr2R	9825857	shot
chr2R	9825858	shot
chr2R	9838545	AGO1
chr2R	9841516	AGO1
chr2R	9843836	AGO1
chr2R	9844945	AGO1
chr2R	9882280	mam
chr2R	9902638	mam
chr2R	9914633	mam
chr2R	9917605	mam
chr2R	9917691	mam
chr2R	9918390	mam
chr2R	9919398	mam
chr2R	9919399	mam
chr2R	9919404	mam
chr2R	9919422	mam
chr2R	9922034	mam
chr2R	9960700	Prosap
chr2R	9961288	Prosap
chr2R	9970148	Prosap
chr2R	9973409	Prosap
chr2R	10003503	Prosap
chr2R	10062331	cg
chr2R	10062332	cg
chr2R	10062416	cg
chr2R	10062501	cg
chr2R	10063007	cg
chr2R	10063008	cg
chr2R	10170030	Ih
chr2R	10170560	Ih
chr2R	10170960	Ih
chr2R	10171029	Ih
chr2R	10182578	Ih
chr2R	10182588	Ih
chr2R	10196350	Shroom
chr2R	10198035	Shroom
chr2R	10198991	Shroom
chr2R	10199021	Shroom
chr2R	10200646	Shroom
chr2R	10218674	Shroom
chr2R	10235763	Shroom
chr2R	10318133	phyl
chr2R	10428621	ttv
chr2R	10443919	ttv
chr2R	10445320	ttv
chr2R	10452794	ttv
chr2R	10452801	ttv
chr2R	10456798	ttv
chr2R	10844628	aPKC
chr2R	10852919	CG12424
chr2R	10855334	CG12424
chr2R	10855345	CG12424
chr2R	10855361	CG12424
chr2R	10900495	hbs
chr2R	11175748	trpm
chr2R	11175763	trpm
chr2R	11179320	trpm
chr2R	11304564	CG34365
chr2R	11312312	CG34365
chr2R	11314249	CG34365
chr2R	11317572	CG34365
chr2R	11317576	CG34365
chr2R	11319110	CG34365
chr2R	11319132	CG34365
chr2R	11319384	CG34365
chr2R	11319426	CG34365
chr2R	11319867	CG34365
chr2R	11319888	CG34365
chr2R	11321838	CG34365
chr2R	11324596	CG34365
chr2R	11324649	CG34365
chr2R	11325156	CG34365
chr2R	11325237	CG34365
chr2R	11326869	CG34365
chr2R	11326872	CG34365
chr2R	11326877	CG34365
chr2R	11326917	CG34365
chr2R	11327026	CG34365
chr2R	11327130	CG34365
chr2R	11329644	CG34365
chr2R	11336818	CG34365
chr2R	11343025	CG34365
chr2R	11343740	CG34365
chr2R	11343750	CG34365
chr2R	11343774	CG34365
chr2R	11347951	CG34318,CG34365,CG8179
chr2R	11659655	Zasp52
chr2R	11659699	Zasp52
chr2R	11659702	Zasp52
chr2R	11659712	Zasp52
chr2R	11660260	Zasp52
chr2R	11660316	Zasp52
chr2R	11663973	Zasp52
chr2R	11663977	Zasp52
chr2R	11664558	Zasp52
chr2R	11664566	Zasp52
chr2R	11664570	Zasp52
chr2R	11664574	Zasp52
chr2R	11664582	Zasp52
chr2R	11667420	Zasp52
chr2R	11667491	Zasp52
chr2R	11681399	Zasp52
chr2R	11696698	Zasp52
chr2R	11701909	Zasp52
chr2R	11739436	tun
chr2R	11785594	sli
chr2R	11790766	sli
chr2R	11790768	sli
chr2R	11790771	sli
chr2R	11816675	bdg
chr2R	11825159	Mlf
chr2R	11922701	SP2353
chr2R	11941759	CG8405
chr2R	12020844	spin
chr2R	12022996	spin
chr2R	12023328	spin
chr2R	12106907	mrj
chr2R	12106910	mrj
chr2R	12107400	mrj
chr2R	12107409	mrj
chr2R	12224431	Hmgs
chr2R	12278965	CG33960
chr2R	12403230	Sema-2a
chr2R	12523972	Alk
chr2R	12523973	Alk
chr2R	12604873	CG30463
chr2R	12751788	Psi
chr2R	12751791	Psi
chr2R	12751792	Psi
chr2R	12814559	Pkc53E
chr2R	12822751	Pkc53E
chr2R	12827159	Pkc53E
chr2R	13154998	mbl
chr2R	13155320	mbl
chr2R	13156540	mbl
chr2R	13156969	mbl
chr2R	13158402	mbl
chr2R	13158741	mbl
chr2R	13171674	mbl
chr2R	13171776	mbl
chr2R	13173738	mbl
chr2R	13174514	mbl
chr2R	13188255	mbl
chr2R	13188335	mbl
chr2R	13188496	mbl
chr2R	13190801	mbl
chr2R	13190802	mbl
chr2R	13190814	mbl
chr2R	13191745	mbl
chr2R	13191755	mbl
chr2R	13193985	mbl
chr2R	13194076	mbl
chr2R	13194319	mbl
chr2R	13194667	mbl
chr2R	13195057	mbl
chr2R	13195059	mbl
chr2R	13195074	mbl
chr2R	13196755	mbl
chr2R	13197297	mbl
chr2R	13197986	mbl
chr2R	13198111	mbl
chr2R	13199707	mbl
chr2R	13204400	mbl
chr2R	13205664	mbl
chr2R	13208724	mbl
chr2R	13208778	mbl
chr2R	13209843	mbl
chr2R	13209844	mbl
chr2R	13213369	mbl
chr2R	13216152	mbl
chr2R	13216373	mbl
chr2R	13216932	mbl
chr2R	13217122	mbl
chr2R	13218205	mbl
chr2R	13227540	mbl
chr2R	13233292	mbl
chr2R	13233472	mbl
chr2R	13233896	mbl
chr2R	13243445	mbl
chr2R	13243496	mbl
chr2R	13244119	mbl
chr2R	13244134	mbl
chr2R	13244135	mbl
chr2R	13255580	mbl
chr2R	13258790	mbl
chr2R	13258799	mbl
chr2R	13347482	CG14478
chr2R	13347483	CG14478
chr2R	13347530	CG14478
chr2R	13485521	lack
chr2R	13733563	olf186-F
chr2R	13739160	olf186-F
chr2R	13756527	Mapmodulin
chr2R	13791409	elk
chr2R	13866531	dpr13
chr2R	14012638	stau
chr2R	14021144	Hsf
chr2R	14367692	CG30116
chr2R	14405351	CG42510,CG5226
chr2R	14405553	CG42510,CG5226
chr2R	14461907	CG30115
chr2R	14539173	SP2637
chr2R	14540422	SP2637
chr2R	14581602	CG42856
chr2R	14608009	Hs3st-A
chr2R	14608359	Hs3st-A
chr2R	14623737	Hs3st-A
chr2R	14766410	sano
chr2R	14766444	sano
chr2R	14766472	sano
chr2R	14766475	sano
chr2R	14766478	sano
chr2R	14766574	sano
chr2R	14766591	sano
chr2R	14766689	sano
chr2R	14766693	sano
chr2R	14772030	sano
chr2R	14772085	sano
chr2R	14772365	sano
chr2R	14775316	sano
chr2R	14775332	sano
chr2R	14775486	sano
chr2R	14775495	sano
chr2R	14777105	sano
chr2R	14782201	sano
chr2R	14782202	sano
chr2R	14782688	sano
chr2R	14784495	sano
chr2R	14806433	sano
chr2R	14806548	sano
chr2R	14806579	sano
chr2R	14807769	sano
chr2R	14807831	sano
chr2R	14814388	sano
chr2R	14826268	sano
chr2R	14826272	sano
chr2R	14839370	sano
chr2R	14963760	5-HT1A
chr2R	14987067	5-HT1A
chr2R	15052423	CG10737
chr2R	15066580	hppy
chr2R	15066679	hppy
chr2R	15091394	hppy
chr2R	15096691	hppy
chr2R	15119954	cora
chr2R	15119958	cora
chr2R	15307821	hts
chr2R	15307822	hts
chr2R	15453872	sm
chr2R	15454408	sm
chr2R	15460645	sm
chr2R	15471034	sm
chr2R	16208502	CG8920
chr2R	16316702	CG12484
chr2R	16336628	CG12484
chr2R	16352994	CG12484
chr2R	16475943	bl
chr2R	16478603	bl
chr2R	16487123	bl
chr2R	16597964	dpr
chr2R	16598194	dpr
chr2R	16623547	dpr
chr2R	16626256	dpr
chr2R	16995006	king-tubby
chr2R	17053578	CG4266
chr2R	17095671	Glycogenin
chr2R	17147420	Rgk3
chr2R	17250263	cv-2
chr2R	17293063	Sdc
chr2R	17300452	Sdc
chr2R	17323818	Sdc
chr2R	17327744	Sdc
chr2R	17337964	Sdc
chr2R	17357520	Sdc
chr2R	17357524	Sdc
chr2R	17362743	Sdc
chr2R	17368149	Sdc
chr2R	17433180	Egfr
chr2R	17540778	CG10082
chr2R	17779781	Fili
chr2R	17782553	Fili
chr2R	17825550	Fili
chr2R	17885893	CG34370
chr2R	17899183	CG34370
chr2R	18151754	dve
chr2R	18151862	dve
chr2R	18155341	dve
chr2R	18155718	dve
chr2R	18156954	dve
chr2R	18158243	dve
chr2R	18232928	CG11206
chr2R	18249476	CG11206
chr2R	18253841	CG11206
chr2R	18402120	px
chr2R	18402276	px
chr2R	18402328	px
chr2R	18402329	px
chr2R	18402330	px
chr2R	18402345	px
chr2R	18402346	px
chr2R	18402347	px
chr2R	18408987	px
chr2R	18419604	px
chr2R	18420154	px
chr2R	18504949	CG33143
chr2R	18504951	CG33143
chr2R	18505004	CG33143
chr2R	18517367	CG33143
chr2R	18518148	CG33143
chr2R	18633769	CG42260
chr2R	18633770	CG42260
chr2R	18633907	CG42260
chr2R	18633912	CG42260
chr2R	18638299	CG42260
chr2R	18640228	CG42260
chr2R	18640229	CG42260
chr2R	18659950	CG42260
chr2R	18666786	CG42260
chr2R	18679809	CG42260
chr2R	18681776	CG42260
chr2R	18765110	PIP5K59B
chr2R	18885548	CG9896
chr2R	19067673	CG34371
chr2R	19280466	CG3530
chr2R	19472565	apt
chr2R	19524240	retn
chr2R	19524245	retn
chr2R	19524929	retn
chr2R	19526270	retn
chr2R	19528975	retn
chr2R	19531315	retn
chr2R	19531815	retn
chr2R	19531950	retn
chr2R	19532862	retn
chr2R	19537209	retn
chr2R	19545610	Pde8
chr2R	19545691	Pde8
chr2R	19545799	Pde8
chr2R	19549368	Pde8
chr2R	19550572	Pde8
chr2R	19552315	Pde8
chr2R	19555183	Pde8
chr2R	19555186	Pde8
chr2R	19563855	Pde8
chr2R	19613817	CG11299
chr2R	19933516	tsr
chr2R	19933550	tsr
chr2R	19933648	tsr
chr2R	20005785	CG3257
chr2R	20005800	CG3257
chr2R	20103705	CG30419
chr2R	20109297	CG30419
chr2R	20114106	CG30419
chr2R	20116340	CG30419
chr2R	20240578	bs
chr2R	20256150	bs
chr2R	20307709	prom
chr2R	20309821	prom
chr2R	20366229	CG13579
chr2R	20520954	CG13594
chr2R	20570794	Mmp1
chr2R	20591407	CG33988
chr2R	20591483	CG33988
chr2R	20599301	CG33988
chr2R	20612518	CG33988
chr2R	20615156	CG33988
chr2R	20638389	CG30421
chr2R	20789046	NaCP60E
chr2R	20799160	NaCP60E
chr2R	20886250	zip
chr2R	20887387	zip
chr2R	20908497	uzip
chr2R	20968166	gol
chr2R	20968312	gol
chr2R	20977385	CG16778
chr2R	20978396	CG16778
chr2RHet	201930	rl
chr2RHet	201940	rl
chr2RHet	201955	rl
chr2RHet	201956	rl
chr2RHet	203127	rl
chr2RHet	204917	rl
chr2RHet	204921	rl
chr2RHet	207946	rl
chr2RHet	216518	rl
chr2RHet	219797	rl
chr2RHet	221437	rl
chr2RHet	221440	rl
chr2RHet	221445	rl
chr2RHet	221449	rl
chr2RHet	222507	rl
chr2RHet	616609	CG17684
chr2RHet	616771	CG17684
chr2RHet	617523	CG17684
chr2RHet	617561	CG17684
chr2RHet	617565	CG17684
chr2RHet	617630	CG17684
chr2RHet	617648	CG17684
chr2RHet	617659	CG17684
chr2RHet	618389	CG17684
chr2RHet	618390	CG17684
chr2RHet	618490	CG17684
chr2RHet	620992	CG17684
chr2RHet	623462	CG17684
chr2RHet	623470	CG17684
chr2RHet	624092	CG17684
chr2RHet	624242	CG17684
chr2RHet	624294	CG17684
chr2RHet	624312	CG17684
chr2RHet	624316	CG17684
chr2RHet	629096	CG17684
chr2RHet	633740	CG17684
chr2RHet	633851	CG17684
chr2RHet	634121	CG17684
chr2RHet	634124	CG17684
chr2RHet	634125	CG17684
chr2RHet	634130	CG17684
chr2RHet	634138	CG17684
chr2RHet	634605	CG17684
chr2RHet	634665	CG17684
chr2RHet	634668	CG17684
chr2RHet	634677	CG17684
chr2RHet	634681	CG17684
chr2RHet	634682	CG17684
chr2RHet	634685	CG17684
chr2RHet	634748	CG17684
chr2RHet	634751	CG17684
chr2RHet	634753	CG17684
chr2RHet	634754	CG17684
chr2RHet	634773	CG17684
chr2RHet	634791	CG17684
chr2RHet	634792	CG17684
chr2RHet	634793	CG17684
chr2RHet	634794	CG17684
chr2RHet	636192	CG17684
chr2RHet	636214	CG17684
chr2RHet	636517	CG17684
chr2RHet	636518	CG17684
chr2RHet	636519	CG17684
chr2RHet	636522	CG17684
chr2RHet	636525	CG17684
chr2RHet	637381	CG17684
chr2RHet	637622	CG17684
chr2RHet	637655	CG17684
chr2RHet	638933	CG17684
chr2RHet	638935	CG17684
chr2RHet	638940	CG17684
chr2RHet	638959	CG17684
chr2RHet	639005	CG17684
chr2RHet	639006	CG17684
chr2RHet	639044	CG17684
chr2RHet	639062	CG17684
chr2RHet	639065	CG17684
chr2RHet	640215	CG17684
chr2RHet	640216	CG17684
chr2RHet	648302	CG17684
chr2RHet	648585	CG17684
chr2RHet	648602	CG17684
chr2RHet	648603	CG17684
chr2RHet	648613	CG17684
chr2RHet	648614	CG17684
chr2RHet	648673	CG17684
chr2RHet	648917	CG17684
chr2RHet	659351	CG17684
chr2RHet	659375	CG17684
chr2RHet	659570	CG17684
chr2RHet	700593	CG17684
chr2RHet	701916	CG17684
chr2RHet	702532	CG17684
chr2RHet	702533	CG17684
chr2RHet	706408	CG17684
chr2RHet	729139	CG17684
chr2RHet	737713	CG17684
chr2RHet	737714	CG17684
chr2RHet	737733	CG17684
chr2RHet	737734	CG17684
chr2RHet	737735	CG17684
chr2RHet	737863	CG17684
chr2RHet	737865	CG17684
chr2RHet	750511	CG17684
chr2RHet	751402	CG17684
chr2RHet	751532	CG17684
chr2RHet	751552	CG17684
chr2RHet	751599	CG17684
chr2RHet	751637	CG17684
chr2RHet	755717	CG17684
chr2RHet	755921	CG17684
chr2RHet	755931	CG17684
chr2RHet	755932	CG17684
chr2RHet	755972	CG17684
chr2RHet	756170	CG17684
chr2RHet	756171	CG17684
chr2RHet	756223	CG17684
chr2RHet	756236	CG17684
chr2RHet	756296	CG17684
chr2RHet	756313	CG17684
chr2RHet	756355	CG17684
chr2RHet	756379	CG17684
chr2RHet	756382	CG17684
chr2RHet	756383	CG17684
chr2RHet	756426	CG17684
chr2RHet	756434	CG17684
chr2RHet	756466	CG17684
chr2RHet	756476	CG17684
chr2RHet	756531	CG17684
chr2RHet	756534	CG17684
chr2RHet	756536	CG17684
chr2RHet	757079	CG17684
chr2RHet	794539	CG17684
chr2RHet	794961	CG17684
chr2RHet	794990	CG17684
chr2RHet	795078	CG17684
chr2RHet	795093	CG17684
chr2RHet	795098	CG17684
chr2RHet	795099	CG17684
chr2RHet	795169	CG17684
chr2RHet	795303	CG17684
chr2RHet	795322	CG17684
chr2RHet	795407	CG17684
chr2RHet	865799	CG17684
chr2RHet	865806	CG17684
chr2RHet	865893	CG17684
chr2RHet	865923	CG17684
chr2RHet	866000	CG17684
chr2RHet	866008	CG17684
chr2RHet	873867	CG17684
chr2RHet	927287	CG17684
chr2RHet	934875	CG17684
chr2RHet	935681	CG17684
chr2RHet	936524	CG17684
chr2RHet	938838	CG17684
chr2RHet	938840	CG17684
chr2RHet	938898	CG17684
chr2RHet	938919	CG17684
chr2RHet	955697	CG17684
chr2RHet	955702	CG17684
chr2RHet	955707	CG17684
chr2RHet	957241	CG17684
chr2RHet	984859	CG17684
chr2RHet	984870	CG17684
chr2RHet	984909	CG17684
chr2RHet	984912	CG17684
chr2RHet	984976	CG17684
chr2RHet	984982	CG17684
chr2RHet	986005	CG17684
chr2RHet	988823	CG17684
chr2RHet	989603	CG17684
chr2RHet	989678	CG17684
chr2RHet	989783	CG17684
chr2RHet	989793	CG17684
chr2RHet	989820	CG17684
chr2RHet	989823	CG17684
chr2RHet	989827	CG17684
chr2RHet	989860	CG17684
chr2RHet	989867	CG17684
chr2RHet	989868	CG17684
chr2RHet	990845	CG17684
chr2RHet	990877	CG17684
chr2RHet	990878	CG17684
chr2RHet	990891	CG17684
chr2RHet	991127	CG17684
chr2RHet	1003749	CG17684
chr2RHet	1003756	CG17684
chr2RHet	1003757	CG17684
chr2RHet	1266618	CG40263
chr2RHet	1266619	CG40263
chr2RHet	1267329	CG40263
chr2RHet	1269026	CG40263
chr2RHet	1288267	CG40263
chr2RHet	1288270	CG40263
chr2RHet	1288289	CG40263
chr2RHet	1289399	CG40263
chr2RHet	1290311	CG40263
chr2RHet	1290320	CG40263
chr2RHet	1290322	CG40263
chr2RHet	1290325	CG40263
chr2RHet	1290339	CG40263
chr2RHet	1290387	CG40263
chr2RHet	1290394	CG40263
chr2RHet	1290405	CG40263
chr2RHet	1290507	CG40263
chr2RHet	1290541	CG40263
chr2RHet	1297061	CG40263
chr2RHet	1323453	CG40263
chr2RHet	1323463	CG40263
chr2RHet	1323465	CG40263
chr2RHet	1324267	CG40263
chr2RHet	1324269	CG40263
[truncated: 4,567 more rows]
