# Supplementary material for: Genetic mapping uncovers cis-regulatory landscape of RNA editing
Source: Nat Commun. 2015 Sep 16;6:8194. doi: 10.1038/ncomms9194 (PMC4573499; doi:10.1038/ncomms9194)
Supplement: Supplementary Data 4 — editing complementary sequence predictions [file ncomms9194-s5.xlsx]

## Sheet: SupplementaryData4
Proximal ECS predictions
Chrom	Position	Strand	pos_ECS_start	pos_ECS_end	pos_ed_start	pos_ed_end
chr2L	202205	+	202156	202184	202192	202221
chr2L	214328	-	214362	214405	214311	214351
chr2L	283707	-	283774	283818	283682	283727
chr2L	283720	-	283774	283818	283682	283727
chr2L	411895	-	411905	411947	411866	411899
chr2L	546751	+	546893	546915	546746	546767
chr2L	2785621	-	2785682	2785712	2785615	2785641
chr2L	2967370	+	2967467	2967538	2967344	2967406
chr2L	2967382	+	2967467	2967516	2967359	2967406
chr2L	3361215	-	3361305	3361335	3361191	3361224
chr2L	3463378	-	3463295	3463329	3463361	3463395
chr2L	3503650	-	3503740	3503778	3503612	3503652
chr2L	3503750	-	3503612	3503652	3503740	3503778
chr2L	3762371	+	3762397	3762423	3762363	3762388
chr2L	3762410	+	3762363	3762388	3762397	3762423
chr2L	4986257	+	4986178	4986229	4986234	4986290
chr2L	4986611	+	4986745	4986804	4986573	4986642
chr2L	4986770	+	4986603	4986642	4986745	4986777
chr2L	4986771	+	4986603	4986642	4986745	4986777
chr2L	5126786	+	5126814	5126859	5126767	5126809
chr2L	5132837	+	5132974	5133028	5132824	5132874
chr2L	5164570	+	5164597	5164619	5164566	5164588
chr2L	5184866	+	5184880	5184910	5184840	5184875
chr2L	5356770	+	5356714	5356743	5356747	5356776
chr2L	5358965	+	5358883	5358924	5358965	5359005
chr2L	6002057	+	6001923	6002031	6002043	6002163
chr2L	6002101	+	6001923	6002031	6002043	6002163
chr2L	6002117	+	6001923	6002031	6002043	6002163
chr2L	6452387	-	6452403	6452440	6452363	6452398
chr2L	6499312	+	6499176	6499206	6499309	6499343
chr2L	6682191	-	6682229	6682254	6682176	6682200
chr2L	6779407	-	6779334	6779372	6779376	6779416
chr2L	7052677	+	7052693	7052730	7052650	7052684
chr2L	7196346	-	7196418	7196441	7196325	7196356
chr2L	7196423	-	7196325	7196356	7196418	7196441
chr2L	7228779	-	7228922	7228962	7228756	7228796
chr2L	7230480	-	7230414	7230458	7230463	7230506
chr2L	7695350	-	7695514	7695547	7695339	7695372
chr2L	7803364	-	7803405	7803462	7803337	7803391
chr2L	8052588	+	8052519	8052571	8052577	8052627
chr2L	8119964	-	8119979	8120014	8119938	8119973
chr2L	8177947	+	8177990	8178025	8177947	8177983
chr2L	8201337	-	8201362	8201427	8201301	8201357
chr2L	8201387	-	8201305	8201357	8201362	8201423
chr2L	9256786	+	9256624	9256656	9256772	9256807
chr2L	9717614	-	9717647	9717698	9717594	9717642
chr2L	9733349	-	9733364	9733418	9733310	9733358
chr2L	9789039	-	9789101	9789127	9789026	9789054
chr2L	9809349	-	9809358	9809383	9809328	9809349
chr2L	9961364	-	9961438	9961465	9961348	9961376
chr2L	10458754	+	10458692	10458725	10458730	10458754
chr2L	10735494	-	10735514	10735557	10735469	10735509
chr2L	10769142	-	10769086	10769123	10769130	10769160
chr2L	10846967	-	10846892	10846916	10846963	10846986
chr2L	11256081	+	11256178	11256231	11256055	11256106
chr2L	11796345	-	11796363	11796412	11796315	11796359
chr2L	11796346	-	11796363	11796412	11796315	11796359
chr2L	11815338	-	11815424	11815477	11815315	11815371
chr2L	11817766	-	11817922	11817958	11817735	11817769
chr2L	11830365	-	11830445	11830474	11830360	11830392
chr2L	11852450	+	11852354	11852379	11852434	11852463
chr2L	12432582	-	12432603	12432658	12432533	12432595
chr2L	12435373	+	12435316	12435352	12435357	12435390
chr2L	13218312	-	13218228	13218288	13218293	13218357
chr2L	13275689	+	13275711	13275738	13275673	13275704
chr2L	13305211	-	13305284	13305319	13305192	13305227
chr2L	13475851	+	13475991	13476024	13475815	13475855
chr2L	13476008	+	13475821	13475855	13475991	13476018
chr2L	15651359	-	15651222	15651258	15651343	15651372
chr2L	15652622	-	15652572	15652596	15652605	15652631
chr2L	16174194	+	16174257	16174289	16174183	16174223
chr2L	16724571	-	16724743	16724768	16724550	16724574
chr2L	16742648	-	16742608	16742637	16742642	16742668
chr2L	16877692	+	16877822	16877876	16877667	16877726
chr2L	16877762	+	16877788	16877819	16877750	16877782
chr2L	16877800	+	16877750	16877782	16877788	16877819
chr2L	16903370	+	16903248	16903334	16903341	16903411
chr2L	17371546	-	17371376	17371397	17371538	17371559
chr2L	19048300	+	19048261	19048284	19048295	19048321
chr2L	20346120	+	20345943	20345979	20346109	20346147
chr2L	20347389	+	20347201	20347230	20347379	20347410
chr2L	20825935	+	20825959	20825987	20825926	20825955
chr2L	20872873	-	20872926	20872968	20872869	20872914
chr2L	21700990	+	21701015	21701059	21700963	21701007
chr2L	22162486	+	22162553	22162585	22162464	22162498
chr2LHet	20241	-	20393	20419	20226	20249
chr2R	2513350	-	2513209	2513283	2513294	2513369
chr2R	2620585	-	2620691	2620742	2620568	2620622
chr2R	2620715	-	2620568	2620622	2620691	2620742
chr2R	2620725	-	2620568	2620622	2620691	2620742
chr2R	2631618	+	2631651	2631691	2631598	2631645
chr2R	3389693	+	3389818	3389880	3389677	3389737
chr2R	3389704	+	3389818	3389880	3389677	3389737
chr2R	3467211	+	3467277	3467330	3467196	3467252
chr2R	3628526	-	3628457	3628490	3628495	3628531
chr2R	3701368	+	3701212	3701267	3701345	3701399
chr2R	3861200	+	3861161	3861192	3861196	3861224
chr2R	3988206	+	3988085	3988167	3988176	3988272
chr2R	4764295	+	4764218	4764275	4764280	4764342
chr2R	4765082	+	4765038	4765066	4765071	4765098
chr2R	4771195	+	4771232	4771288	4771166	4771227
chr2R	4771211	+	4771232	4771275	4771182	4771227
chr2R	4771246	+	4771166	4771227	4771232	4771288
chr2R	4771250	+	4771166	4771227	4771232	4771288
chr2R	4771260	+	4771166	4771227	4771232	4771288
chr2R	4772736	+	4772640	4772696	4772702	4772753
chr2R	4772882	+	4772795	4772837	4772865	4772906
chr2R	4772889	+	4772795	4772837	4772865	4772906
chr2R	5117191	-	5117322	5117348	5117181	5117207
chr2R	5122019	-	5122042	5122074	5122008	5122038
chr2R	5122024	-	5122042	5122074	5122008	5122038
chr2R	5122250	-	5122204	5122229	5122241	5122265
chr2R	5153159	-	5153280	5153316	5153148	5153184
chr2R	5206629	-	5206650	5206730	5206550	5206641
chr2R	5206660	-	5206541	5206641	5206650	5206736
chr2R	5422288	+	5422402	5422467	5422254	5422313
chr2R	5422435	+	5422254	5422313	5422402	5422467
chr2R	5422448	+	5422254	5422313	5422402	5422467
chr2R	5705830	+	5705765	5705797	5705804	5705837
chr2R	5995484	+	5995368	5995423	5995427	5995488
chr2R	5995564	+	5995664	5995705	5995541	5995587
chr2R	6133026	+	6132968	6133003	6133008	6133044
chr2R	6168385	+	6168437	6168498	6168375	6168430
chr2R	6168388	+	6168437	6168498	6168375	6168430
chr2R	6168410	+	6168437	6168498	6168375	6168430
chr2R	6168423	+	6168437	6168498	6168375	6168430
chr2R	6168493	+	6168375	6168430	6168437	6168498
chr2R	6211741	-	6211761	6211801	6211719	6211756
chr2R	6265892	-	6265765	6265856	6265860	6265956
chr2R	6265937	-	6265765	6265856	6265860	6265956
chr2R	6265938	-	6265767	6265856	6265860	6265952
chr2R	6321780	+	6321804	6321840	6321760	6321792
chr2R	6498966	+	6498892	6498930	6498936	6498981
chr2R	6498969	+	6498892	6498930	6498936	6498981
chr2R	6643555	-	6643615	6643654	6643539	6643576
chr2R	6643556	-	6643614	6643654	6643539	6643577
chr2R	6707654	+	6707789	6707826	6707621	6707656
chr2R	6708460	+	6708543	6708642	6708432	6708539
chr2R	7129498	-	7129447	7129472	7129477	7129505
chr2R	7335106	+	7334937	7334972	7335072	7335110
chr2R	7336795	+	7336897	7336943	7336770	7336808
chr2R	7336899	+	7336770	7336808	7336897	7336943
chr2R	7336921	+	7336770	7336808	7336897	7336943
chr2R	7337821	+	7337865	7337914	7337800	7337859
chr2R	7337822	+	7337865	7337914	7337800	7337859
chr2R	7337823	+	7337865	7337914	7337800	7337859
chr2R	7337842	+	7337865	7337914	7337800	7337859
chr2R	7337887	+	7337806	7337859	7337865	7337911
chr2R	7338438	+	7338555	7338624	7338429	7338503
chr2R	7338441	+	7338555	7338624	7338429	7338503
chr2R	7338476	+	7338555	7338624	7338429	7338503
chr2R	7338499	+	7338555	7338624	7338429	7338503
chr2R	7345051	+	7345084	7345139	7345024	7345078
chr2R	7468541	-	7468432	7468486	7468492	7468551
chr2R	8336191	+	8336130	8336174	8336179	8336222
chr2R	8336259	+	8336061	8336106	8336255	8336300
chr2R	8336399	+	8336511	8336542	8336369	8336405
chr2R	8646087	+	8646144	8646221	8646059	8646135
chr2R	8688364	+	8688293	8688324	8688360	8688388
chr2R	8808751	+	8808796	8808858	8808721	8808787
chr2R	8808830	+	8808733	8808787	8808796	8808852
chr2R	8808831	+	8808733	8808787	8808796	8808852
chr2R	9064745	-	9064895	9064920	9064726	9064751
chr2R	9064746	-	9064895	9064920	9064726	9064751
chr2R	9064912	-	9064726	9064751	9064895	9064920
chr2R	9379363	-	9379269	9379320	9379333	9379390
chr2R	9696896	+	9696919	9696958	9696876	9696912
chr2R	9697112	+	9697040	9697068	9697094	9697124
chr2R	9704614	+	9704633	9704665	9704588	9704624
chr2R	9704898	+	9704753	9704799	9704895	9704932
chr2R	9767879	-	9767897	9767967	9767819	9767892
chr2R	9773963	-	9773915	9773943	9773953	9773983
chr2R	9781348	-	9781362	9781393	9781314	9781354
chr2R	9950012	-	9950128	9950211	9950004	9950094
chr2R	9950156	-	9950037	9950094	9950128	9950178
chr2R	9950276	-	9950193	9950231	9950235	9950292
chr2R	9954934	-	9955069	9955111	9954897	9954942
chr2R	10243025	+	10243056	10243125	10242977	10243050
chr2R	10243094	+	10242977	10243050	10243056	10243125
chr2R	10627931	-	10628028	10628059	10627910	10627941
chr2R	10628044	-	10627910	10627941	10628028	10628059
chr2R	11151601	-	11151699	11151744	11151567	11151617
chr2R	11151722	-	11151569	11151617	11151699	11151742
chr2R	11152103	-	11151981	11152068	11152072	11152151
chr2R	11304273	+	11304174	11304233	11304240	11304298
chr2R	11343783	+	11343806	11343837	11343769	11343800
chr2R	11406151	-	11406188	11406244	11406130	11406182
chr2R	11406211	-	11406130	11406182	11406188	11406244
chr2R	11406217	-	11406130	11406182	11406188	11406244
chr2R	11652804	-	11652724	11652760	11652798	11652833
chr2R	11662558	-	11662574	11662597	11662542	11662569
chr2R	11662565	-	11662574	11662597	11662542	11662569
chr2R	11662784	-	11662586	11662621	11662781	11662819
chr2R	11662802	-	11662949	11662989	11662776	11662807
chr2R	11759340	-	11759263	11759315	11759320	11759369
chr2R	11759871	-	11759912	11759936	11759853	11759879
chr2R	11759872	-	11759912	11759936	11759853	11759879
chr2R	12002664	+	12002695	12002726	12002653	12002681
chr2R	12021159	+	12021094	12021141	12021147	12021196
chr2R	12021160	+	12021094	12021141	12021147	12021196
chr2R	12534985	+	12535140	12535162	12534970	12534995
chr2R	12883223	+	12883258	12883300	12883211	12883251
chr2R	12883277	+	12883211	12883251	12883258	12883300
chr2R	12883279	+	12883211	12883251	12883258	12883300
chr2R	12897066	-	12896871	12896929	12897042	12897097
chr2R	14727856	-	14727737	14727799	14727803	14727869
chr2R	14893587	+	14893518	14893556	14893565	14893600
chr2R	15113163	+	15113093	15113139	15113145	15113188
chr2R	17032069	+	17031951	17031997	17032051	17032094
chr2R	17032683	+	17032623	17032645	17032679	17032701
chr2R	17202967	+	17202785	17202817	17202947	17202980
chr2R	18105869	-	18105778	18105822	18105832	18105883
chr2R	18279015	+	18278924	18278996	18279003	18279068
chr2R	18279023	+	18278924	18278996	18279003	18279068
chr2R	18279039	+	18278924	18278996	18279003	18279068
chr2R	18766439	+	18766355	18766390	18766421	18766453
chr2R	18954999	+	18954944	18954975	18954982	18955009
chr2R	19052534	-	19052426	19052466	19052516	19052559
chr2R	19287273	-	19287297	19287336	19287247	19287288
chr2R	19287318	-	19287247	19287288	19287297	19287336
chr2R	19378792	+	19378827	19378909	19378738	19378809
chr2R	19776191	+	19776216	19776247	19776185	19776212
chr2R	19814203	+	19814230	19814264	19814189	19814222
chr2R	19894078	-	19894128	19894192	19894064	19894119
chr2R	19939078	+	19939013	19939046	19939061	19939097
chr2R	20399839	-	20399640	20399688	20399822	20399864
chr2R	20399841	-	20399645	20399688	20399822	20399856
chr2R	20770205	+	20770241	20770278	20770199	20770236
chr2R	20770274	+	20770199	20770236	20770241	20770278
chr2R	20798275	+	20798318	20798368	20798269	20798314
chr2R	20798298	+	20798318	20798368	20798269	20798314
chr2R	20798337	+	20798269	20798314	20798318	20798368
chr2R	20798346	+	20798270	20798314	20798318	20798366
chr2R	20798584	+	20798386	20798411	20798571	20798603
chr2R	20802212	+	20802360	20802410	20802194	20802244
chr2R	20802225	+	20802360	20802401	20802204	20802244
chr2R	20802315	+	20802267	20802296	20802305	20802332
chr2R	20802317	+	20802267	20802296	20802305	20802332
chr2R	20802381	+	20802204	20802244	20802360	20802401
chr2R	20802382	+	20802204	20802244	20802360	20802401
chr2R	20802387	+	20802204	20802244	20802360	20802401
chr2R	20802388	+	20802204	20802244	20802360	20802401
chr2R	20802397	+	20802204	20802244	20802360	20802401
chr2R	21063631	-	21063577	21063611	21063616	21063650
chr3L	288108	+	288267	288290	288104	288127
chr3L	1027109	-	1027225	1027250	1027092	1027115
chr3L	1027114	-	1027225	1027250	1027092	1027115
chr3L	1303608	+	1303624	1303654	1303588	1303618
chr3L	1498050	-	1498159	1498212	1498009	1498061
chr3L	1620844	+	1620703	1620793	1620801	1620896
chr3L	1781408	-	1781428	1781457	1781394	1781424
chr3L	1782670	-	1782798	1782829	1782656	1782683
chr3L	1859290	-	1859201	1859249	1859254	1859305
chr3L	2134648	-	2134777	2134805	2134631	2134658
chr3L	2134649	-	2134777	2134805	2134631	2134658
chr3L	2665990	-	2666114	2666158	2665979	2666020
chr3L	2666003	-	2666114	2666158	2665979	2666020
chr3L	2666150	-	2665978	2666020	2666114	2666159
chr3L	2666151	-	2665978	2666020	2666114	2666159
chr3L	2924789	+	2924823	2924857	2924781	2924817
chr3L	2924790	+	2924823	2924857	2924781	2924817
chr3L	2924829	+	2924781	2924817	2924823	2924857
chr3L	2925090	+	2924944	2924970	2925074	2925099
chr3L	2925255	+	2925124	2925200	2925251	2925330
chr3L	2925287	+	2925462	2925486	2925264	2925289
chr3L	2941131	+	2941079	2941105	2941110	2941131
chr3L	2941311	+	2941192	2941228	2941306	2941339
chr3L	2941312	+	2941192	2941228	2941306	2941339
chr3L	3230723	+	3230759	3230792	3230717	3230749
chr3L	3323676	-	3323625	3323653	3323661	3323687
chr3L	3359345	+	3359228	3359296	3359304	3359374
chr3L	3371827	-	3371856	3371921	3371793	3371849
chr3L	3371858	-	3371793	3371849	3371856	3371921
chr3L	3371901	-	3371841	3371880	3371885	3371912
chr3L	3458708	-	3458843	3458908	3458649	3458710
chr3L	4078800	-	4078748	4078782	4078787	4078817
chr3L	4198341	+	4198408	4198473	4198334	4198399
chr3L	4323551	-	4323473	4323530	4323536	4323590
chr3L	4323560	-	4323473	4323530	4323536	4323590
chr3L	4323563	-	4323473	4323530	4323536	4323590
chr3L	4323564	-	4323473	4323530	4323536	4323590
chr3L	4367893	-	4367923	4367948	4367889	4367916
chr3L	4367968	-	4368044	4368070	4367961	4367986
chr3L	4591116	+	4591163	4591224	4591105	4591158
chr3L	4591123	+	4591163	4591224	4591105	4591158
chr3L	4591132	+	4591163	4591224	4591105	4591158
chr3L	4591179	+	4591105	4591158	4591163	4591224
chr3L	4591222	+	4591105	4591158	4591163	4591224
chr3L	5739872	+	5739956	5739990	5739846	5739882
chr3L	5739976	+	5739846	5739882	5739956	5739990
chr3L	5804219	+	5804259	5804299	5804214	5804252
chr3L	5804222	+	5804259	5804299	5804214	5804252
chr3L	6600049	+	6600053	6600081	6600015	6600049
chr3L	6943268	-	6943219	6943246	6943252	6943276
chr3L	6945572	-	6945628	6945682	6945560	6945619
chr3L	6945573	-	6945628	6945682	6945560	6945619
chr3L	7173538	-	7173435	7173466	7173504	7173541
chr3L	7659663	-	7659685	7659720	7659644	7659681
chr3L	7921780	-	7921712	7921763	7921767	7921819
chr3L	7921782	-	7921712	7921763	7921767	7921819
chr3L	7921901	-	7921827	7921870	7921879	7921929
chr3L	7969839	+	7969851	7969892	7969798	7969841
chr3L	8348990	-	8348825	8348865	8348974	8349011
chr3L	8733195	-	8733143	8733174	8733179	8733214
chr3L	9134502	+	9134439	9134478	9134484	9134522
chr3L	9628262	-	9628285	9628322	9628246	9628280
chr3L	9662076	-	9662018	9662051	9662057	9662088
chr3L	9826391	+	9826457	9826489	9826380	9826410
chr3L	9826394	+	9826457	9826489	9826380	9826410
chr3L	9826400	+	9826457	9826484	9826384	9826410
chr3L	9826401	+	9826457	9826484	9826384	9826410
chr3L	9826406	+	9826457	9826486	9826383	9826410
chr3L	9826463	+	9826380	9826410	9826457	9826489
chr3L	9826464	+	9826380	9826410	9826457	9826489
chr3L	9826466	+	9826380	9826410	9826457	9826489
chr3L	9826469	+	9826380	9826410	9826457	9826489
chr3L	9826470	+	9826380	9826410	9826457	9826489
chr3L	9826552	+	9826574	9826603	9826537	9826564
chr3L	9826557	+	9826574	9826603	9826537	9826564
chr3L	9826559	+	9826574	9826603	9826537	9826564
chr3L	9826584	+	9826537	9826564	9826574	9826603
chr3L	9826587	+	9826538	9826564	9826574	9826602
chr3L	9885234	+	9885037	9885112	9885220	9885284
chr3L	11031140	-	11030983	11031029	11031124	11031171
chr3L	11169283	+	11169122	11169175	11169242	11169296
chr3L	11169285	+	11169122	11169175	11169242	11169296
chr3L	11218250	+	11218313	11218390	11218237	11218309
chr3L	11218378	+	11218236	11218309	11218313	11218391
chr3L	11761954	-	11762003	11762106	11761893	11761998
chr3L	11761984	-	11762003	11762106	11761893	11761998
chr3L	11762758	-	11762806	11762865	11762737	11762801
chr3L	11762857	-	11762722	11762801	11762806	11762881
chr3L	11763055	-	11763103	11763184	11763013	11763098
chr3L	11763760	-	11763808	11763960	11763645	11763803
chr3L	11763790	-	11763808	11763989	11763619	11763803
chr3L	11763862	-	11763664	11763803	11763808	11763945
chr3L	11763892	-	11763910	11763963	11763847	11763905
chr3L	12205409	-	12205456	12205485	12205395	12205421
chr3L	12397053	-	12397089	12397121	12397047	12397081
chr3L	12406651	-	12406681	12406715	12406641	12406672
chr3L	13411207	-	13411139	13411184	13411192	13411238
chr3L	13460546	-	13460600	13460643	13460519	13460560
chr3L	14758982	+	14759047	14759081	14758952	14758986
chr3L	14792130	+	14792069	14792107	14792116	14792152
chr3L	14859350	+	14859477	14859527	14859319	14859375
chr3L	16104037	-	16103902	16103944	16104025	16104067
chr3L	16104689	-	16104750	16104780	16104674	16104704
chr3L	16133495	-	16133315	16133350	16133464	16133505
chr3L	16708947	+	16709067	16709106	16708921	16708964
chr3L	17590965	-	17590864	17590888	17590953	17590975
chr3L	18663995	-	18663958	18663986	18663991	18664014
chr3L	19100775	-	19100830	19100919	19100745	19100825
chr3L	19276299	-	19276444	19276485	19276290	19276322
chr3L	19276300	-	19276444	19276485	19276290	19276322
chr3L	19276358	-	19276415	19276441	19276338	19276360
chr3L	19682971	+	19682806	19682831	19682965	19682990
chr3L	20018195	-	20018107	20018148	20018159	20018203
chr3L	20150049	-	20149886	20149911	20150024	20150054
chr3L	20229698	-	20229665	20229689	20229697	20229718
chr3L	20372857	+	20372758	20372809	20372813	20372864
chr3L	20390268	-	20390202	20390245	20390252	20390291
chr3L	20432811	-	20432694	20432726	20432790	20432820
chr3L	20516600	-	20516500	20516561	20516570	20516626
chr3L	21065813	+	21065759	21065801	21065810	21065842
chr3L	21206370	+	21206406	21206448	21206358	21206400
chr3L	21206392	+	21206406	21206448	21206358	21206400
chr3L	21206416	+	21206355	21206400	21206406	21206451
chr3L	21206443	+	21206355	21206400	21206406	21206451
chr3L	21274407	-	21274271	21274296	21274407	21274433
chr3L	21309294	-	21309098	21309147	21309267	21309313
chr3L	21327037	+	21327095	21327123	21327032	21327060
chr3L	21344704	+	21344820	21344864	21344674	21344713
chr3L	21818371	+	21818398	21818439	21818351	21818391
chr3L	22543552	+	22543466	22543522	22543526	22543581
chr3R	191106	+	191149	191224	191082	191144
chr3R	191107	+	191149	191224	191082	191144
chr3R	191125	+	191149	191225	191074	191144
chr3R	191126	+	191149	191235	191061	191144
chr3R	191127	+	191149	191235	191061	191144
chr3R	191196	+	191082	191144	191149	191224
chr3R	319616	-	319635	319663	319602	319631
chr3R	482227	+	482154	482197	482202	482247
chr3R	1062050	-	1062081	1062118	1062034	1062073
chr3R	1062051	-	1062081	1062118	1062034	1062073
chr3R	1062054	-	1062081	1062118	1062034	1062073
chr3R	1062097	-	1062034	1062073	1062081	1062118
chr3R	1062100	-	1062034	1062073	1062081	1062118
chr3R	1337783	-	1337912	1337940	1337776	1337802
chr3R	1337784	-	1337912	1337940	1337776	1337802
chr3R	1419820	+	1419681	1419737	1419808	1419872
chr3R	1419821	+	1419681	1419737	1419808	1419872
chr3R	1475953	+	1476057	1476096	1475931	1475967
chr3R	1476073	+	1475931	1475967	1476057	1476096
chr3R	2281275	-	2281298	2281341	2281251	2281293
chr3R	3018497	+	3018532	3018586	3018464	3018526
chr3R	3785684	-	3785541	3785577	3785668	3785702
chr3R	3829168	+	3829194	3829223	3829163	3829190
chr3R	3829176	+	3829194	3829223	3829163	3829190
chr3R	3829179	+	3829194	3829223	3829163	3829190
chr3R	3829180	+	3829194	3829223	3829163	3829190
chr3R	3829208	+	3829163	3829190	3829194	3829223
chr3R	3848991	-	3849054	3849099	3848986	3849045
chr3R	4212460	-	4212474	4212501	4212442	4212468
chr3R	4212480	-	4212442	4212468	4212474	4212501
chr3R	4662535	-	4662476	4662508	4662516	4662538
chr3R	4662759	-	4662696	4662725	4662733	4662762
chr3R	5274244	+	5274286	5274337	5274234	5274279
chr3R	5352621	+	5352550	5352586	5352599	5352635
chr3R	5482244	-	5482398	5482429	5482234	5482260
chr3R	5495300	-	5495183	5495266	5495275	5495365
chr3R	6021705	+	6021717	6021742	6021684	6021712
chr3R	6021706	+	6021717	6021742	6021684	6021712
chr3R	6071146	+	6070969	6070992	6071144	6071167
chr3R	6071147	+	6070969	6070992	6071144	6071167
chr3R	6071158	+	6070969	6070992	6071144	6071167
chr3R	6410574	-	6410518	6410548	6410553	6410583
chr3R	6410657	-	6410813	6410846	6410643	6410680
chr3R	6594237	-	6594112	6594161	6594212	6594260
chr3R	7625405	-	7625276	7625333	7625388	7625443
chr3R	7626914	-	7626742	7626785	7626883	7626918
chr3R	7990069	-	7990136	7990185	7990030	7990076
chr3R	9518314	+	9518252	9518291	9518299	9518339
chr3R	10642469	-	10642600	10642648	10642462	10642506
chr3R	11113649	+	11113569	11113617	11113622	11113667
chr3R	11113885	+	11113709	11113749	11113862	11113902
chr3R	11122405	+	11122215	11122249	11122405	11122434
chr3R	11122417	+	11122220	11122249	11122405	11122429
chr3R	11132583	+	11132653	11132686	11132555	11132588
chr3R	11212935	+	11212969	11213003	11212935	11212964
chr3R	11212944	+	11212969	11213003	11212935	11212964
chr3R	11214152	+	11214098	11214134	11214144	11214180
chr3R	11214153	+	11214098	11214134	11214144	11214180
chr3R	11225168	+	11225044	11225120	11225127	11225193
chr3R	11238976	+	11238909	11238953	11238958	11238997
chr3R	11618565	+	11618609	11618656	11618555	11618603
chr3R	11618571	+	11618609	11618656	11618555	11618603
chr3R	11648190	+	11648213	11648248	11648172	11648208
chr3R	11922960	-	11922873	11922920	11922925	11922971
chr3R	12024884	-	12024777	12024828	12024832	12024890
chr3R	12464880	+	12464837	12464859	12464866	12464889
chr3R	12933819	-	12933677	12933719	12933784	12933826
chr3R	13370256	+	13370153	13370207	13370214	13370261
chr3R	13599704	-	13599727	13599778	13599663	13599714
chr3R	13708487	-	13708422	13708461	13708468	13708501
chr3R	13708488	-	13708422	13708461	13708468	13708501
chr3R	13708492	-	13708422	13708461	13708468	13708501
chr3R	13715467	-	13715414	13715451	13715464	13715497
chr3R	14013095	+	14013129	14013153	14013094	14013116
chr3R	14116661	-	14116675	14116706	14116638	14116666
chr3R	14180896	-	14181004	14181040	14180874	14180915
chr3R	14181027	-	14180879	14180915	14181004	14181035
chr3R	14323677	-	14323720	14323770	14323665	14323714
chr3R	14554623	+	14554662	14554712	14554608	14554657
chr3R	14733521	+	14733679	14733714	14733492	14733525
chr3R	14966506	-	14966331	14966383	14966461	14966511
chr3R	15056818	-	15056889	15056965	15056813	15056884
chr3R	15056819	-	15056889	15056965	15056813	15056884
chr3R	15056822	-	15056889	15056982	15056797	15056884
chr3R	15056846	-	15056889	15056990	15056789	15056884
chr3R	15063763	-	15063906	15063948	15063738	15063777
chr3R	15063764	-	15063906	15063948	15063738	15063777
chr3R	15063919	-	15063738	15063777	15063906	15063948
chr3R	15589356	+	15589401	15589441	15589351	15589394
chr3R	15591382	+	15591472	15591500	15591374	15591400
chr3R	15708896	+	15708789	15708821	15708888	15708921
chr3R	15863474	-	15863506	15863553	15863450	15863498
chr3R	16790050	+	16790071	16790100	16790039	16790067
chr3R	16804638	+	16804446	16804507	16804607	16804671
chr3R	16819443	+	16819384	16819414	16819424	16819459
chr3R	16819488	+	16819401	16819459	16819465	16819515
chr3R	16844414	+	16844505	16844531	16844403	16844429
chr3R	16844415	+	16844505	16844531	16844403	16844429
chr3R	16844511	+	16844403	16844429	16844505	16844531
chr3R	16844526	+	16844403	16844429	16844505	16844531
chr3R	16846284	+	16846209	16846238	16846268	16846297
chr3R	16852418	-	16852352	16852389	16852397	16852432
chr3R	16854033	-	16854089	16854114	16854021	16854046
chr3R	16856809	-	16856958	16856984	16856798	16856822
chr3R	16857620	-	16857637	16857671	16857599	16857631
chr3R	16857660	-	16857598	16857631	16857637	16857672
chr3R	16859646	-	16859485	16859555	16859622	16859695
chr3R	16859660	-	16859500	16859555	16859622	16859674
chr3R	16859966	-	16859842	16859912	16859927	16859999
chr3R	16861033	-	16860866	16860892	16861030	16861057
chr3R	16866029	-	16866160	16866213	16866004	16866054
chr3R	17047835	+	17047856	17047883	17047823	17047850
chr3R	17053769	+	17053814	17053923	17053699	17053806
chr3R	17053904	+	17053706	17053806	17053814	17053918
chr3R	17629678	-	17629638	17629663	17629669	17629695
chr3R	17629690	-	17629638	17629663	17629669	17629695
chr3R	19674259	+	19674321	19674409	19674198	19674291
chr3R	19808079	+	19808035	19808062	19808066	19808095
chr3R	19929436	-	19929310	19929339	19929422	19929451
chr3R	20137053	+	20137075	20137121	20137025	20137071
chr3R	20227367	-	20227181	20227261	20227303	20227380
chr3R	20227540	-	20227571	20227606	20227532	20227566
chr3R	20494537	+	20494484	20494523	20494531	20494565
chr3R	20501385	+	20501322	20501359	20501372	20501405
chr3R	20501386	+	20501322	20501359	20501372	20501405
chr3R	20533210	+	20533385	20533410	20533204	20533229
chr3R	20533398	+	20533202	20533229	20533385	20533412
chr3R	20533418	+	20533524	20533551	20533410	20533438
chr3R	20763151	-	20763080	20763113	20763128	20763163
chr3R	20895278	-	20895146	20895173	20895255	20895279
chr3R	21182683	-	21182600	21182634	21182679	21182712
chr3R	21506628	+	21506684	21506719	21506589	21506631
chr3R	21791353	+	21791389	21791433	21791337	21791379
chr3R	21791365	+	21791389	21791433	21791337	21791379
chr3R	23386060	-	23386026	23386052	23386058	23386084
chr3R	23498893	+	23498989	23499085	23498819	23498920
chr3R	23498894	+	23498989	23499085	23498819	23498920
chr3R	23499010	+	23498870	23498920	23498989	23499038
chr3R	23499011	+	23498870	23498920	23498989	23499038
chr3R	23500290	+	23500395	23500432	23500288	23500331
chr3R	23500441	+	23500554	23500624	23500434	23500508
chr3R	23500444	+	23500554	23500624	23500434	23500508
chr3R	23500458	+	23500554	23500605	23500452	23500508
chr3R	23500583	+	23500459	23500508	23500554	23500598
chr3R	23500584	+	23500458	23500508	23500554	23500599
chr3R	23500796	+	23500694	23500748	23500763	23500813
chr3R	23501954	+	23502065	23502111	23501930	23501974
chr3R	23501956	+	23502065	23502111	23501930	23501974
chr3R	23795247	-	23795157	23795205	23795214	23795262
chr3R	24424516	-	24424543	24424585	24424496	24424536
chr3R	25541021	-	25540990	25541012	25541020	25541043
chr3R	25567140	+	25567280	25567305	25567122	25567146
chr3R	25742270	-	25742361	25742401	25742268	25742311
chr3R	27424471	-	27424355	27424383	27424452	27424482
chr3R	27424472	-	27424355	27424383	27424452	27424482
chr3R	27427550	-	27427570	27427600	27427533	27427564
chr3R	27427742	-	27427885	27427931	27427717	27427756
chr3R	27427817	-	27427765	27427792	27427797	27427825
chr3R	27427913	-	27427716	27427756	27427885	27427932
chr3R	27662808	+	27662664	27662735	27662775	27662841
chr3R	27662811	+	27662664	27662735	27662775	27662841
chr3R	27667009	+	27666871	27666898	27666993	27667020
chr3R	27669937	+	27669971	27670018	27669909	27669960
chr3R	27670470	+	27670397	27670434	27670456	27670489
chr4	120864	+	121024	121045	120859	120880
chr4	768364	+	768280	768301	768358	768379
chr4	796594	+	796495	796544	796572	796621
chr4	895009	-	894943	894980	894985	895019
chr4	1268833	+	1268788	1268815	1268830	1268858
chrX	410982	-	410826	410885	410956	411014
chrX	410997	-	410826	410885	410956	411014
chrX	546036	-	545963	545998	546006	546039
chrX	818310	-	818155	818211	818282	818335
chrX	1128929	-	1128966	1128997	1128925	1128954
chrX	1267561	+	1267385	1267438	1267553	1267604
chrX	1272128	+	1272199	1272228	1272121	1272147
chrX	1385617	-	1385457	1385498	1385601	1385651
chrX	1385626	-	1385452	1385498	1385601	1385653
chrX	1570630	-	1570453	1570479	1570624	1570653
chrX	1588758	-	1588696	1588724	1588729	1588760
chrX	2111839	-	2111892	2111955	2111822	2111887
chrX	2272903	-	2272808	2272872	2272877	2272943
chrX	2275082	-	2275111	2275149	2275068	2275106
chrX	2522899	+	2522937	2523015	2522855	2522930
chrX	2554794	+	2554737	2554774	2554779	2554812
chrX	4579897	-	4579838	4579867	4579872	4579902
chrX	4820911	-	4820947	4821028	4820863	4820943
chrX	4821149	-	4821217	4821310	4821121	4821213
chrX	4821181	-	4821217	4821310	4821121	4821213
chrX	4821281	-	4821121	4821213	4821217	4821310
chrX	4970796	-	4970732	4970770	4970774	4970812
chrX	5524147	-	5524085	5524121	5524132	5524162
chrX	5524375	-	5524475	5524518	5524349	5524390
chrX	5807962	-	5808091	5808114	5807946	5807975
chrX	6001644	-	6001787	6001823	6001626	6001660
chrX	6001653	-	6001787	6001822	6001627	6001660
chrX	6001662	-	6001702	6001750	6001662	6001697
chrX	6001682	-	6001702	6001750	6001662	6001697
chrX	6001749	-	6001662	6001697	6001702	6001750
chrX	6001936	-	6001954	6001986	6001912	6001949
chrX	6002665	-	6002693	6002740	6002643	6002688
chrX	6002674	-	6002693	6002740	6002643	6002688
chrX	6002728	-	6002643	6002688	6002693	6002740
chrX	6002745	-	6002568	6002622	6002742	6002790
chrX	6009458	-	6009415	6009441	6009446	6009474
chrX	6032176	-	6032146	6032171	6032176	6032202
chrX	6979849	-	6979795	6979827	6979834	6979867
chrX	8036169	-	8036065	8036101	8036144	8036182
chrX	8132832	+	8132866	8132902	8132827	8132862
chrX	8422341	-	8422440	8422475	8422320	8422355
chrX	8526473	-	8526557	8526595	8526434	8526475
chrX	9011289	+	9011109	9011143	9011287	9011320
chrX	9171062	-	9171159	9171217	9171009	9171068
chrX	9171163	-	9171009	9171068	9171159	9171217
chrX	9172609	-	9172689	9172749	9172559	9172625
chrX	9951586	-	9951606	9951638	9951568	9951602
chrX	9951639	-	9951498	9951568	9951616	9951674
chrX	10219681	-	10219482	10219628	10219656	10219790
chrX	10224819	-	10224661	10224773	10224792	10224900
chrX	10640518	+	10640363	10640397	10640504	10640534
chrX	10640521	+	10640363	10640397	10640504	10640534
chrX	10765334	-	10765358	10765393	10765326	10765352
chrX	10941712	+	10941752	10941816	10941683	10941745
chrX	10941783	+	10941668	10941745	10941752	10941833
chrX	10941786	+	10941668	10941745	10941752	10941833
chrX	11469588	+	11469436	11469480	11469573	11469615
chrX	11705972	-	11705992	11706026	11705946	11705988
chrX	11706104	-	11705912	11705940	11706089	11706117
chrX	11706107	-	11705912	11705940	11706089	11706117
chrX	11833797	-	11833816	11833862	11833769	11833812
chrX	11833801	-	11833816	11833862	11833769	11833812
chrX	11862801	-	11862816	11862852	11862771	11862811
chrX	11865886	-	11865899	11865935	11865860	11865892
chrX	12532713	+	12532814	12532861	12532683	12532730
chrX	13608132	+	13607969	13607992	13608113	13608137
chrX	13764692	-	13764582	13764615	13764677	13764712
chrX	14166119	+	14165924	14165977	14166115	14166164
chrX	14166121	+	14165924	14165977	14166115	14166164
chrX	14166125	+	14165926	14165977	14166115	14166161
chrX	14166129	+	14165932	14165977	14166115	14166155
chrX	14694671	-	14694810	14694849	14694650	14694687
chrX	14694848	-	14694650	14694687	14694810	14694849
chrX	14723854	-	14723785	14723829	14723834	14723884
chrX	14890707	+	14890731	14890774	14890690	14890727
chrX	14894656	+	14894528	14894577	14894628	14894677
chrX	14898446	+	14898614	14898646	14898421	14898451
chrX	14898890	+	14898827	14898875	14898879	14898920
chrX	14898911	+	14898827	14898875	14898879	14898920
chrX	14952424	-	14952345	14952392	14952401	14952446
chrX	14959645	-	14959778	14959829	14959599	14959661
chrX	15005912	+	15005930	15005960	15005889	15005918
chrX	15006162	+	15006199	15006244	15006153	15006190
chrX	15771480	-	15771576	15771607	15771457	15771499
chrX	15798590	+	15798412	15798441	15798574	15798600
chrX	16398273	-	16398164	16398236	16398242	16398316
chrX	16682747	+	16682770	16682805	16682726	16682762
chrX	16682754	+	16682770	16682805	16682726	16682762
chrX	16831248	+	16831384	16831431	16831214	16831260
chrX	16831397	+	16831220	16831260	16831384	16831425
chrX	16991039	+	16990956	16991008	16991013	16991064
chrX	16991098	+	16990927	16990954	16991094	16991121
chrX	18388047	-	18387888	18387929	18388037	18388080
chrX	19178377	-	19178388	19178424	19178344	19178380
chrX	19535621	-	19535714	19535736	19535612	19535634
chrX	19671931	-	19671962	19672009	19671907	19671957
chrX	20106609	-	20106537	20106573	20106579	20106618
chrX	21500547	-	21500408	21500433	21500538	21500563
Distal, intronic ECS predictions
chr2L	129166	-	128532	128589	129165	129224
chr2L	2785542	-	2784049	2784086	2785510	2785545
chr2L	2785605	-	2784350	2784376	2785595	2785621
chr2L	2785606	-	2784350	2784376	2785595	2785621
chr2L	2785610	-	2784350	2784376	2785595	2785621
chr2L	5364336	+	5363943	5363975	5364333	5364363
chr2L	6308987	+	6310677	6310711	6308967	6309000
chr2L	6636849	-	6637476	6637503	6636831	6636857
chr2L	6636852	-	6637476	6637503	6636831	6636857
chr2L	8089280	+	8088878	8088938	8089259	8089313
chr2L	8177946	+	8175984	8176009	8177933	8177956
chr2L	8177947	+	8175984	8176009	8177933	8177956
chr2L	9807941	-	9808773	9808813	9807913	9807952
chr2L	11830350	-	11830874	11830945	11830327	11830407
chr2L	12433886	-	12432810	12432840	12433882	12433908
chr2L	13484558	+	13482683	13482727	13484521	13484561
chr2L	14077162	+	14077618	14077662	14077153	14077193
chr2L	14077178	+	14077618	14077662	14077153	14077193
chr2L	14083516	+	14081977	14082007	14083501	14083532
chr2L	14083517	+	14081977	14082007	14083501	14083532
chr2L	16174138	+	16175068	16175114	16174122	16174163
chr2L	16174152	+	16175067	16175114	16174122	16174164
chr2L	16174153	+	16175067	16175114	16174122	16174164
chr2L	16174194	+	16174257	16174289	16174183	16174223
chr2L	20872873	-	20874584	20874635	20872856	20872904
chr2R	3389693	+	3388008	3388085	3389644	3389729
chr2R	4772882	+	4771695	4771740	4772845	4772886
chr2R	5117174	-	5119166	5119219	5117164	5117211
chr2R	5122019	-	5120557	5120632	5121981	5122065
chr2R	5122024	-	5120562	5120630	5121989	5122061
chr2R	5611068	-	5608999	5609046	5611056	5611099
chr2R	5611069	-	5608999	5609046	5611056	5611099
chr2R	5641401	+	5643021	5643071	5641360	5641413
chr2R	6218292	-	6218084	6218150	6218235	6218298
chr2R	7335106	+	7333607	7333646	7335090	7335122
chr2R	7335112	+	7333607	7333646	7335090	7335122
chr2R	7335117	+	7333607	7333646	7335090	7335122
chr2R	7335122	+	7333607	7333646	7335090	7335122
chr2R	7335128	+	7333665	7333709	7335119	7335161
chr2R	9697704	+	9695721	9695746	9697698	9697726
chr2R	9704898	+	9703267	9703304	9704893	9704929
chr2R	9781348	-	9783714	9783744	9781340	9781372
chr2R	10185499	+	10183581	10183622	10185473	10185528
chr2R	13252154	+	13249709	13249743	13252132	13252164
chr2R	14885948	+	14886693	14886767	14885913	14885982
chr2R	18766439	+	18767548	18767597	18766411	18766464
chr2R	20306770	-	20307684	20307730	20306754	20306800
chr2R	20306773	-	20307685	20307730	20306754	20306800
chr2R	20306785	-	20307685	20307730	20306754	20306800
chr2R	20306786	-	20307685	20307730	20306754	20306800
chr3L	2125484	-	2126997	2127061	2125473	2125533
chr3L	2925255	+	2926696	2926750	2925247	2925292
chr3L	2940825	+	2938917	2938948	2940811	2940835
chr3L	2940919	+	2938904	2938934	2940902	2940930
chr3L	4430199	+	4432661	4432694	4430169	4430204
chr3L	7686473	-	7686976	7687028	7686452	7686497
chr3L	9148285	-	9146621	9146657	9148253	9148293
chr3L	9148318	-	9146847	9146885	9148295	9148330
chr3L	9156017	-	9154945	9154979	9156013	9156045
chr3L	9156024	-	9154945	9154979	9156013	9156045
chr3L	9860438	+	9860401	9860443	9860399	9860441
chr3L	9860439	+	9860401	9860443	9860399	9860441
chr3L	9861527	+	9860377	9860408	9861514	9861540
chr3L	14859350	+	14857583	14857629	14859330	14859378
chr3R	1337862	-	1336813	1336847	1337840	1337873
chr3R	6021145	+	6020690	6020729	6021119	6021155
chr3R	6021148	+	6020690	6020729	6021119	6021155
chr3R	6410908	-	6412459	6412523	6410852	6410910
chr3R	7217253	+	7215250	7215308	7217226	7217283
chr3R	12933819	-	12935172	12935241	12933784	12933845
chr3R	13370256	+	13369022	13369047	13370247	13370275
chr3R	13715467	-	13714326	13714361	13715454	13715489
chr3R	14796401	+	14794506	14794532	14796398	14796425
chr3R	14797034	+	14795015	14795047	14797020	14797047
chr3R	15064567	-	15065940	15065966	15064563	15064589
chr3R	15579485	+	15579089	15579139	15579460	15579503
chr3R	15579486	+	15579089	15579139	15579460	15579503
chr3R	20501385	+	20501696	20501724	20501357	20501385
chr3R	21737191	+	21734885	21734914	21737162	21737194
chr3R	25605926	-	25606535	25606569	25605898	25605928
chr3R	26651066	+	26649390	26649459	26651038	26651098
chr3R	27054948	+	27054395	27054432	27054926	27054965
chr3R	27054952	+	27054395	27054432	27054926	27054965
chrX	1385610	-	1383169	1383204	1385592	1385634
chrX	1385626	-	1383169	1383198	1385601	1385634
chrX	1570090	-	1571079	1571107	1570068	1570093
chrX	2102405	-	2102775	2102811	2102391	2102422
chrX	5290552	+	5291244	5291303	5290526	5290584
chrX	5290568	+	5291244	5291303	5290526	5290584
chrX	8526473	-	8528879	8528939	8526442	8526514
chrX	9951639	-	9951726	9951758	9951633	9951664
chrX	11858225	-	11857362	11857389	11858208	11858238
chrX	11863002	-	11860673	11860714	11862984	11863023
chrX	13764692	-	13764463	13764512	13764657	13764698
chrX	13779157	-	13781057	13781082	13779150	13779173
chrX	14890707	+	14890717	14890774	14890690	14890742
chrX	14893953	+	14893154	14893219	14893933	14894008
chrX	14893957	+	14893153	14893219	14893933	14894009
chrX	14893971	+	14893156	14893219	14893933	14894004
chrX	15852606	-	15850663	15850728	15852576	15852644
chrX	15852620	-	15850669	15850741	15852566	15852632
chrX	16365323	-	16363125	16363154	16365304	16365332
chrX	16367670	-	16366523	16366572	16367666	16367719
chrX	16367671	-	16366523	16366572	16367666	16367719
chrX	16371591	-	16372777	16372803	16371572	16371599
chrX	16376715	-	16375881	16375919	16376700	16376737
chrX	16376716	-	16375887	16375919	16376700	16376731
chrX	16376726	-	16375888	16375919	16376700	16376730
chrX	16403717	-	16405809	16405898	16403670	16403748
chrX	16412865	-	16414469	16414491	16412845	16412871
chrX	16412866	-	16414469	16414491	16412845	16412871
chrX	17824766	-	17825726	17825769	17824749	17824792
chrX	17844090	-	17842741	17842772	17844062	17844092
chrX	17846749	-	17846042	17846079	17846712	17846754
chrX	17846750	-	17846042	17846079	17846712	17846754
chrX	18669326	+	18670297	18670344	18669304	18669348
chrX	19044887	-	19043750	19043808	19044831	19044889
chrX	19402480	+	19400465	19400501	19402467	19402501
chrX	20644469	-	20645378	20645424	20644443	20644490
